# Supplementary material for: Protected areas reduce deforestation and degradation and enhance woody growth across African woodlands
Source: Commun Earth Environ. 2023 Oct 25;4(1):392. doi: 10.1038/s43247-023-01053-4 (PMC11041809; doi:10.1038/s43247-023-01053-4)
Supplement: Supplementary file 3 — Supplementary Data [file 43247_2023_1053_MOESM3_ESM.xlsx]

## Sheet: Supplementary Data 1
Supplementary Data 1 | District-level carbon and land cover dynamics
Protected areas reduce deforestation and degradation and enhance woody growth across African woodlands
Iain M. McNicol et al. (2023) Communications Earth and Environment
Supplementary Table S2a - Conversion factors for generating 95% confidence bounds on estimates.
	Land area	Woodland area	AGC (2007 - 2010)	AGC (2015 - 2018)	Carbon Gains	Deforestation losses	Degradation losses	Minor carbon losses	Area gaining	Area deforested	Area degraded	Minor loss area
Lower bound	NA	0.940105	0.948088	0.944569	1.21095	0.82	0.836586	0.863179	0.940004	0.891201	0.905564	0.877266
Upper bound	NA	1.07404	1.06983	1.07182	0.732978	1.13048	1.14288	1.2191	1.06339	1.20135	1.20898	1.168
Supplementary Table S2b - Change statistics for each country, region and district in our study region. All carbon stock and area change estimates are from areas are for wooded lands, i.e. areas with an AGC density ≥10 MgC ha-1 at the start of the study period.
Country	Land area (km2)	Woodland area (km2)	AGC stocks (Gg C)		Carbon stock changes (Gg C)				Area changes (km2)
> Region
>> District			2007 - 2010	2015 - 2018	Gains	Deforestation	Degradation	Minor losses	Gains	Deforestation	Degradation	Minor losses
Angola	1.24739e+06	704836	1.76203e+06	1.80412e+06	164607	46082.7	43956.1	32474.6	380885	46924.3	53924.3	223071
Bengo	34356.4	20989.3	67607.1	66843.1	3867.25	767.463	2235.8	1627.95	9984.47	811.691	2448.09	7744.92
Ambriz	3883.66	2221.11	6240.37	6223.35	415.921	77.6125	200.887	154.427	1105.02	101.857	245.02	769.189
Dande	7171.39	4956.14	16920.5	15926.4	695.747	305.631	883.53	500.668	1941.46	277.686	841.021	1895.99
Icolo e bengo	3555.75	1803.15	5184.2	4708.65	184.463	191.833	284.342	183.823	616.135	166.929	321.533	698.522
Muxima	13978.9	6946.26	20195.4	20291.8	1112.47	115.076	400.134	500.827	3452.5	172.509	555.699	2765.48
Nambuangongo	5766.67	5062.6	19066.7	19692.9	1458.65	77.3106	466.91	288.206	2869.36	92.7098	484.82	1615.75
Benguela	39487.5	22725.6	49924.6	50262.8	5053.67	1884.81	1726.96	1103.68	11870.2	1758.59	2032.22	7064.12
Baa farta	6853.19	3359.66	6180.83	6092.21	344.596	80.6523	135.023	217.54	1531.37	154.398	249.755	1424.04
Balombo	2667.5	1465.45	3457.75	3406.65	455.978	261.062	190.511	55.5056	767.486	192.999	173.516	331.414
Benguela	2368.6	1393	3226.02	3270.35	235.835	25.462	72.3774	93.66	693.961	44.2095	116.088	538.715
Bocoio	5637.99	3430.93	7407.98	7472.76	891.159	440.978	263.151	122.245	1914.58	369.028	284.076	863.159
Caiambambo	3411.95	2262.38	5263.14	5139.1	391.429	190.777	209.334	115.354	1124.91	181.891	240.561	714.958
Chongoroi	5999.62	4531.28	9603.52	9306.58	547.078	239.663	312.906	291.45	2079.82	252.682	427.474	1771.17
Cubal	4290.08	1858.77	3908.25	3936.77	556.459	298.135	170.825	58.9688	1037.1	261.32	173.296	387.014
Ganda	4687.28	2253.64	5221.02	5471.02	841.255	280.681	241.608	68.9582	1344.91	224.872	216.72	467.084
Lobito	3571.29	2170.53	5656.07	6167.32	789.882	67.4048	131.226	80.0015	1376.01	77.1925	150.733	566.558
Bi	72047.2	43727.7	119995	118908	9738.59	5747.44	3509.22	1569.02	24262.7	4008.47	3443.4	12012.2
Andulo	10210.4	5818.31	14519.6	13730.1	1245.76	1254.48	611.747	169.121	2978.61	934.9	561.072	1343.3
Camacupa	9319.52	5760.72	17205.1	17320.9	1334.63	468.591	511.559	238.64	3265.17	358.478	478.254	1658.74
Catabola	2965.83	775.345	1314.93	771.225	50.4269	482.614	77.9205	33.6006	159.925	378.363	76.4985	160.549
Chinguar	3069.38	417.036	790.952	524.728	39.76	224.227	62.5925	19.1626	120.541	146.546	48.9387	100.999
Chitembo	19611.7	13543.8	36591.2	37355.6	3048.72	1066.95	796.517	420.871	8081.88	678.511	870.342	3912.81
Cuemba	13584.7	11239.6	34445.4	35649.3	2699.51	295.501	698.639	501.579	6738.32	211.603	754.761	3534.78
Cunhinga	1996.87	242.7	354.121	203.559	11.5514	138.39	12.8372	10.8888	47.5246	123.88	15.3218	55.9718
Kuito	4619.36	1382.91	2869.85	2152.73	207.694	685.9	191.456	47.445	508.744	429.752	166.437	277.947
Nharea	6669.51	4547.31	11903.8	11199.9	1100.55	1130.79	545.955	127.709	2361.96	746.434	471.776	967.056
Cabinda	7118.63	5642.28	20774.3	21318.1	1644.92	134.557	631.596	335.011	3156.91	115.365	600.374	1769.66
Belize	1251.17	1172.93	4869.63	5156.45	437.343	3.18104	84.9904	62.3512	715.605	3.64172	88.1374	365.555
Buco zau	1953.08	1842.43	7257.9	7722.52	638.551	2.10997	93.3712	78.4669	1185	1.79699	101.56	554.098
Cabinda	2461.48	1599.27	5352.13	5155.68	365.451	101.195	337.502	123.207	731.861	79.7721	289.792	497.84
Landana	1452.89	1027.66	3294.68	3283.47	203.575	28.0711	115.732	70.9862	524.44	30.1544	120.885	352.17
Cuando cubango	199369	110523	188670	183285	12126	6578.29	4605.61	6327.45	48841.2	9436.82	7818.24	44423.2
Calai	7941.77	3223.87	4464.88	3951.52	120.849	233.367	131.805	269.026	975.077	431.017	246.39	1571.41
Cuangar	19029.7	8859.64	13065.4	12379	620.67	501.322	289.081	516.68	3659.6	722.153	551.05	3926.73
Cuchi	11818	8331.29	18461.6	19369.5	1964.91	457.95	330.622	268.405	5107.12	395.283	492.928	2335.69
Cuito cuanavale	35603.6	22540.7	47978.8	46852	3094.51	1456.91	1385.99	1378.39	10104.5	1957.17	2041.47	8437.24
Dirico	18296.7	6845.31	8746.37	8409.02	424.117	256.399	111.949	393.138	2765.03	578.68	252.552	3248.98
Mavinga	43935.1	24623.8	36290.9	33730.4	1462.55	1355.7	958.365	1708.78	9130.41	2342.46	1823.97	11325.5
Menongue	23355.9	13740.8	26099.2	26052	2440.44	1437.4	538.769	511.462	7215.59	1524.43	799.277	4201.18
Nancova	10094.5	6555.95	9521.88	9245.44	493.896	167.703	216.435	386.223	2828.32	351.894	434.8	2940.87
Rivungo	29294.2	15801.2	24041.5	23296.1	1504.08	711.528	642.597	895.345	7055.6	1133.73	1175.8	6435.63
Cuanza norte	23810.7	13790.8	48840.6	51292.6	4923.79	521.092	1289.58	661.187	7869.22	616.757	1334.34	3970.46
Ambaca	3267.23	793.489	2365.68	2632.74	411.425	47.0257	66.4668	30.8781	468.857	59.8066	77.147	187.66
Banga	993.842	619.239	2352.81	2701.02	395.229	25.7773	23.6892	2.43802	444.177	30.6866	30.5203	113.843
Bolongongo	1337.22	1023.26	4005.08	4745.03	789.614	22.8735	31.85	5.0383	802.388	25.9607	37.8415	157.057
Bula atumba	1322.69	1095.44	4151.95	4394.16	416.477	26.6077	97.3344	50.3285	651.935	31.8154	98.8129	312.877
Cambambe	4102.51	1763.33	5926.44	5557.1	261.343	108.384	347.316	174.976	687.225	113.728	317.741	644.629
Cazengo	2089.28	1359.44	4940.43	4843.16	274.014	46.0944	213.553	111.63	623.848	50.4622	208.02	477.121
Dembos	1380.13	1132.62	4242.14	4279.05	283.96	24.1911	151.565	71.2918	586.027	34.1147	145.014	367.467
Golungo alto	1760.43	1520.8	5859.29	6184.93	495.844	23.2151	91.8923	55.1011	945.759	24.7827	102.497	447.781
Lucala	1417.42	656.061	1709.79	1825.14	239.719	59.8721	42.0323	22.466	364.731	77.5478	54.7992	158.967
Ngonguembo	1421.52	909.245	2974.08	3165.12	311.588	28.6658	54.1649	37.72	543.503	39.3913	66.6038	259.744
Pango aluqum	1898.97	1714.92	6984.44	7305.3	519.778	18.4557	105.38	75.0904	1034.27	16.0087	111.932	552.748
Quiculungo	221.231	164.898	606.739	702.915	110.098	4.16959	7.96608	1.78834	119.903	5.05761	9.00372	30.9311
Samba caj	2598.27	1038.05	2721.76	2956.94	414.706	85.76	56.3704	37.393	596.595	107.395	74.4066	259.637
Cuanza sul	55246.4	33842.4	92035.3	95778.8	10699.6	2870.35	2817	1268.95	19826.1	2269.73	2878.3	8866.19
Amboim	1129.53	749.57	1990.49	2164.33	307.815	35.063	67.4967	31.4072	442.346	45.7089	70.7098	190.789
Cassongue	4796.2	2291.27	5098.48	4818.2	536.955	490.874	227.984	98.3736	1084.97	391.458	242.905	571.891
Conda	1796.86	1181.72	3352.05	3663.57	465.232	29.1097	87.4362	37.1766	755.363	37.7719	91.5217	297.04
Ebo	1985.25	493.14	974.121	970.641	94.2781	38.0426	32.2623	27.4491	229.993	54.8554	41.6334	166.644
Libolo	5740.22	3286.4	8575.19	8944.27	1013.28	245.408	243.896	154.905	1819.33	252.532	291.758	922.721
Mussende	11286.5	9379.44	26570.3	27094.6	2087.43	498.762	671.024	393.552	5373.89	369.011	752.98	2881.94
Porto amboim	3793.11	1180.56	3661	3610.38	218.551	39.9267	131.315	97.9311	560.049	42.3987	140.901	437.2
Quibala	9882.16	6246.75	17545.1	18733.3	2524.17	732.638	455.033	148.331	4027.86	475.134	421.675	1321.99
Quilenda	1957.95	1122.67	3238.85	3653.3	529.969	25.4136	59.3477	30.7671	731.691	40.0864	66.555	284.325
Seles	3979.28	2853.54	7558.7	8242.93	1141.65	155.645	220.181	81.6058	1827.15	145.525	226.251	654.554
Sumbe	4078.9	2181.45	5590.61	6177.23	850.964	58.3344	136.05	69.9636	1431.02	72.6597	148.498	529.231
Waku kungo	4820.47	2875.9	7880.38	7706.12	929.34	521.133	484.972	97.488	1542.48	342.593	382.913	607.868
Cunene	77255.5	37943.3	61679	58504.1	3557	3262.3	1335.93	2132.93	16105.3	4358.91	2440.92	15036.6
Cahama	9922.96	4819.91	8341.99	7040.38	360.812	999.23	296.975	366.096	1365.23	1222.63	451.099	1780.78
Cuanhama	20670.1	9411.5	13702	12750.7	682.998	789.457	297.567	547.252	3784.43	1115.96	579.78	3931.14
Curoca	7825.8	5105.57	11278	11420.1	725.253	175.408	135.445	272.308	2536.28	254.731	273.574	2040.9
Cuvelai	15427.3	8137.38	12471	12459	1031.07	530.534	184.275	328.329	4166.72	729.425	369.351	2871.62
Namakunde	10929.9	5867.89	8514.55	8324.41	449.282	198.439	129.883	311.124	2628	369.329	296.703	2573.76
Ombadja	12479.4	4601	7371.46	6509.54	307.588	569.231	291.783	307.823	1624.69	666.834	470.409	1838.41
Huambo	33120.7	14207.3	31657.3	26968.3	2997.26	5060.1	2079.89	545.872	5849.87	3546.02	1862.22	2947.97
Bailundo	7014.28	4018.08	9046.75	7454.07	750.992	1456.88	716.442	170.143	1514.81	1034.14	626.346	842.453
Cala	4235.07	1249.19	2748.51	2019.01	217.708	683.321	219.079	44.8016	431.581	413.789	179.277	224.525
Catchiungo	2786.53	884.464	1875.35	1442.12	163.742	410.7	152.97	33.2369	330.824	248.567	136.61	168.353
Ekunha	1441.63	548.749	1207.65	1011.61	88.2159	184.42	70.1734	29.6603	202.088	138.626	66.2915	141.735
Huambo	2885.16	670.68	1204.17	1029.78	143.879	229.94	62.5571	25.7632	292.071	167.376	60.7236	150.497
Londuimbale	2556.5	1098.49	2424.09	2125.42	213.434	316.47	147.428	48.2008	467.056	236.472	138.139	256.799
Longonjo	2340.36	1154.2	2649.41	2437.05	307.624	323.723	156.453	39.8063	560.959	222.191	138.562	232.47
Mungo	2967.7	1362.87	2464.26	1792.11	168.815	612.861	169.113	58.9106	410.146	497.711	169.656	285.071
Tchicala tcholoanga	4213.26	1381.9	2816.81	2298.93	287.696	571.237	185.409	48.8842	548.32	399.138	170.59	263.49
Tchindjenje	1035.64	729.949	1970.73	2106.71	337.277	104.813	82.6768	13.8088	471.855	70.5644	67.5957	119.922
Ukuma	1644.56	1108.71	3249.61	3251.5	317.878	165.737	117.592	32.657	620.168	117.447	108.427	262.656
Hula	78665.6	38430.2	78818.3	73853.1	6687.62	7256.64	2674.45	1721.05	18132.7	5950.31	3391.88	10951.2
Caconda	4793.91	2100.62	4480.09	3700.26	365.072	835.277	240.005	69.6243	886.06	545.54	241.012	427.965
Caluquembe	3954.21	1237.41	2239.58	2015.38	246.897	323.441	99.1215	48.5312	554.732	282.406	118.154	282.09
Chibia	5236.62	2263.21	4722.02	4323.72	247.553	288.844	178.791	178.2	777.722	358.74	270.107	856.574
Chicomba	4134.29	1956.47	4020.89	3469.9	457.35	769.879	185.744	52.7142	911.138	529.738	197.493	318.064
Chipindo	3817.5	2318.56	5500.36	4964.71	509.174	704.139	266.433	74.2029	1150.54	423.112	260.209	484.414
Gambos	8166.81	4993.32	9208.37	8226.98	508.312	815.434	303.659	370.583	1643.34	996.225	500.555	1853.08
Humpata	1103.36	282.629	506.624	563.236	88.8503	12.6418	11.3893	8.20648	178.339	17.9952	15.4464	70.8418
Jamba	11830.5	8132.24	16829.3	16151.7	1481.26	1368.19	500.254	290.625	4331.13	967.091	647.429	2184.68
Kuvango	9007.98	5009.46	10947.1	10935.4	1357.15	892.584	347.256	128.904	2974.48	591.737	381.087	1061.77
Lubango	3802.1	1415.53	3399.98	3296.58	261.262	147.127	147.48	70.0567	678.439	146.829	163.107	427.131
Matala	9015.27	2481.87	4094.07	3650.34	296.219	534.989	103.809	100.443	1083.77	467.659	152.933	776.391
Quilengues	5011.46	3757.98	9057.54	9111.76	634.758	161.704	214.798	204.038	1938.1	176.397	302.113	1341.27
Tchipungo	8791.59	2480.94	3812.39	3443.15	233.765	402.391	75.707	124.918	1024.9	446.838	142.24	866.894
Luanda	2437.62	235.438	403.01	458.398	126.43	44.0405	15.4339	11.5673	107.243	49.7662	18.0802	60.3456
Cacuaco	567.43	80.6607	143.25	136.832	18.4538	12.0424	7.46649	5.36243	30.5268	14.8183	9.42177	25.892
Cazenga	33.6337	0	0	0	0	0	0	0	0	0	0	0
Ingombota	13.2744	0	0	0	0	0	0	0	0	0	0	0
Kilamba kiaxi	67.2463	6.79047	13.0016	28.1917	15.457	0.0493298	0.18454	0.0329689	6.4837	0.0315506	0.128553	0.146648
Maianga	25.7406	0	0	0	0	0	0	0	0	0	0	0
Rangel	6.2775	0	0	0	0	0	0	0	0	0	0	0
Samba	314.395	18.1778	37.3028	60.7083	25.5299	0.795028	1.05691	0.272686	14.8398	0.769109	0.924684	1.64385
Sambizanga	12.7137	0	0	0	0	0	0	0	0	0	0	0
Viana	1396.91	129.809	209.456	232.666	66.9895	31.1538	6.72597	5.89923	55.393	34.1472	7.60523	32.6631
Lunda norte	107959	62554.5	172083	185809	21858.1	1630.72	3967.37	2535.09	38796.7	2004.58	4674.42	17075.6
Cambulo	9711.64	4813.49	12846.7	13201.3	1284.43	220.664	440.402	268.697	2636.1	266.46	502.817	1408.02
Capenda	9751.45	8221.14	24301.1	27644	4264.06	194.626	495.358	231.843	5918.68	156.579	505.941	1638.93
Caungula	11154	7136.89	18201.4	20723.5	3047.77	112.105	266.085	147.6	5066.47	136.983	345.476	1587.19
Chitato	11500.5	7344.18	18902.8	20473.6	2410.21	188.469	411.277	239.692	4481.32	277.744	523.194	2061.78
Cuango	6478.58	4274.55	12402.3	12517.7	912.717	111.421	389.236	296.652	2270.79	129.179	424.656	1449.9
Cuilo	10127.7	3611.61	10059.5	10130.1	727.457	147.88	287.994	221.019	1820.97	192.909	329.014	1268.67
Lubalo	14355.6	8400.35	21967.5	25141.6	3974.16	152.741	449.035	198.458	5967.56	169.453	481.334	1781.26
Lucapa	18471.2	9333.4	26736.4	28642.8	3166.02	268.444	626.409	364.785	5558.43	375.047	756.984	2642.78
X muteba	16407.9	9418.89	26665.9	27334.9	2071.28	234.372	601.577	566.345	5076.43	300.228	805.002	3237.1
Lunda sul	77904.9	46495.5	124058	134689	15259.9	1015.53	2333.53	1280.01	30405.4	1087.46	2675.04	12325.9
Cacolo	12157	8670.31	26827.3	29944.4	3892.71	69.3232	435.263	270.985	6178.73	58.5725	471.844	1961.07
Dala	14703.2	8973.14	23963.7	25548.6	2543.29	272.012	494.679	191.744	5880.81	197.325	507.239	2387.07
Muconda	27653	17684.4	44914.4	49137.9	5441.97	223.447	621.748	373.408	11710.7	322.639	801.434	4849.29
Saurimo	23391.7	11167.7	28352.9	30058.3	3381.95	450.745	781.84	443.877	6635.13	508.925	894.52	3128.45
Malanje	82145	48911.6	137436	141647	12136.6	2341.06	3204.35	2380.47	27855	2206.6	3805.38	15043.4
Cacuzo	6393.24	2498.49	5583.49	4595.34	432.692	983.232	317.916	119.61	979.375	583.608	297.152	638.004
Calandula	7307.19	3050.19	7946.33	7752.17	535.571	180.42	316.546	232.809	1397.98	235.253	360.941	1055.7
Cambundi catembo	6790.72	5112.57	16253.8	17194.8	1600.55	177.67	291.198	190.664	3120.02	196.804	344.387	1451.33
Cangandala	6020.09	4399.85	11133.3	11074.1	712.712	124.736	349.43	297.804	2265.98	138.61	409.626	1585.55
Caombo	5471.02	2976.28	7416.34	7546.8	609.068	112.286	189.813	176.506	1585.17	152.547	261.842	976.664
Cuaba nzogo	3247.25	2346.02	6390.96	6376.24	391.134	62.5057	163.967	179.373	1170.94	81.5531	223.297	870.196
Cunda dia baza	3299.36	1415.12	3738.44	3854.81	353.363	49.2539	105.174	82.5608	761.303	72.2672	139.805	441.716
Luquembo	10812.1	6808.5	16081.6	16882.2	1529.32	227.355	287.293	214.015	4200.58	243.722	383.919	1980.09
Malanje	2335.99	419.461	735.495	654.646	50.3083	59.3686	44.2459	27.5391	153.993	74.871	53.2387	137.347
Marimba	5886.76	3484.22	10113.2	11116.2	1352.59	61.1327	168.38	120.082	2324.33	83.9412	204.784	871.127
Massango	7912.15	4881.71	16686.5	17868.4	1747.94	36.2317	291.044	238.813	3086.75	55.284	333.876	1405.8
Mucari	2096.04	1093.72	2862.82	3049.67	354.063	64.9798	62.9096	39.3212	662.054	74.3984	75.3177	281.933
Quela	4765.44	1843.01	4857.48	5057.3	512.994	81.1636	141.814	90.1959	1019.62	106.996	177.66	538.691
Quirima	9807.59	8582.45	27636.5	28624.3	1954.26	120.725	474.621	371.177	5126.89	106.744	539.539	2809.25
Moxico	199971	119247	329524	348053	31528.2	3788.52	5320.84	3890.46	73222.6	4421.92	6744.49	34850.9
Alto zambeze	46894.2	30021.5	96937	104519	9482.2	302.927	1092.57	505.321	20196	404.534	1307.88	8110.32
Camanongue	2575.18	1828.68	4529.45	4564.86	471.1	192.067	190.404	53.2707	1070.93	137.276	176.566	443.618
Cameia	7723.98	502.481	1023.71	1044.46	109.14	36.4617	35.9765	15.956	286.753	37.892	41.7932	136.028
Lua	2872.7	1867.47	5123.16	5271.56	516.5	147.922	166.888	53.2823	1127.26	112.796	161.001	466.399
Luau	3690.46	2725.74	7167.67	7354.23	644.646	130.465	248.894	78.7311	1668.17	112.098	212.567	732.852
Lucano	13766.8	2889.87	6931.81	7363.66	736.721	72.0084	141.328	91.5416	1755.71	104.742	181.864	847.475
Luchazes	42946.3	29216.9	76700.4	80853.1	7128.45	844.589	1028.99	1102.53	17609.9	1131.22	1536.94	8937.34
Lumbala nguimbo	40417	25284.7	57136.5	59200.2	5708.47	1469.05	1124.08	1050.98	14001.5	1889.2	1680.34	7712.58
Moxico	39083.9	24909.7	73974.2	77881.8	6731.02	593.029	1291.71	938.848	15506.3	492.157	1445.53	7464.33
Namibe	57902.4	27335.5	56178.3	56450.9	3990.79	701.941	1192.67	1823.58	12306.5	1345.94	2082.15	11600.5
Bibala	8235.74	6616.2	15543.2	16080.6	1407.27	146.563	340.337	382.938	3355.87	233.394	548.975	2477.79
Camacuio	7524.22	5646.18	11038.7	11008.6	709.171	122.965	221.634	394.626	2462.94	235.139	431.79	2516.21
Namibe	8619.34	2701.28	4657.96	4485.21	185.584	61.5863	101.541	195.199	1068.47	142.907	192.315	1297.57
Tombwa	18033.1	4427.56	8503.14	8480.65	611.151	123.709	212.127	297.8	1970.66	229.976	357.429	1869.42
Virei	15489.9	7944.29	16435.4	16395.8	1077.62	247.118	317.036	553.019	3448.56	504.527	551.636	3439.48
Uge	62001.6	39202.4	124638	131081	13007.9	1182.27	3259.46	2124.09	22446.6	1499.11	3687.92	11565.8
Alto cauale	3045.5	2453.37	6928.29	7307.53	693.823	19.3668	160.496	134.808	1504.95	31.6647	190.094	725.824
Ambuila	4770.72	3075.98	10770.4	11521.9	1276.8	146.814	232.478	146.025	1822.62	162.676	259.206	831.464
Bembe	5622.03	2060.53	6109.49	6088.37	519.045	190.375	205.733	144.049	965.423	218.377	237.396	639.314
Buengas	2857.07	2323.5	7507.23	7226.2	386.544	19.4388	396.779	251.369	996.56	30.9057	406.546	889.122
Bungo	2143.48	1132.9	2846.23	2930.66	267.08	27.9134	88.6959	66.0398	618.867	41.7661	111.302	360.941
Damba	6880.21	3004.86	7953.07	8097	811.262	196.603	296.938	173.773	1494.05	261.605	335.994	913.156
Maquela do zombo	7444.27	4468.45	12727.9	12864.1	1094.46	181.533	468.063	308.742	2246.35	248.873	505.887	1467.14
Milunga	6148.88	3936.92	13884.3	14823.4	1343.21	22.8082	214.283	167.031	2481.14	35.3101	265.186	1155.28
Mucaba	1326.04	819.214	2490.12	2789.33	417.554	39.6271	54.304	24.4214	520.939	50.5728	66.6412	181.045
Negage	2007.77	766.278	2340.11	2553.29	320.691	30.6518	48.3586	28.5057	474.544	36.7473	59.8007	195.175
Puri	1146.12	854.803	2189.97	2192.54	162.98	28.0311	77.4527	54.919	428.112	41.3221	96.4579	288.896
Quimbele	6589.98	4995.28	17314.1	18073.7	1438.35	33.9769	357.601	287.39	2895.53	53.6381	430.257	1615.09
Quitexe	3409.75	2772.47	10881	12434.6	1815.76	61.8929	175.047	25.225	2021.38	66.4808	170.464	514.116
Sanza pombo	4815.31	4206.85	12931.5	13562.8	1209.29	41.747	294.492	241.782	2528.77	48.1703	348.187	1281.08
Songo	2453.12	1398.83	4526.53	5072.19	797.513	103.261	108.192	40.4028	875.758	121.435	116.064	285.547
Uge	1341.38	932.219	3238.01	3543.14	453.521	38.2318	80.5455	29.6104	571.581	49.5642	88.4376	222.621
Zaire	36590.1	19032.3	57703.7	58918.5	5403.14	1295.62	1756.38	1136.25	9846.75	1436.22	1986.88	5762.3
Cuimba	3510.96	1637.9	5138.88	5231.48	532.214	187.554	167.864	84.195	827.654	199.409	177.906	432.907
Mbanza congo	5831.08	3333.64	9817.45	10153.4	1434.14	565.925	370.371	161.914	1671.73	533.587	390.125	738.16
Noqui	5420.72	2918.96	8077.8	8090.1	615.624	113.421	265.005	224.885	1406.49	167.533	326.675	1018.23
N zeto	8738.38	4916.81	15307.3	15759.9	1282.06	157.122	384.449	287.86	2673.65	203.278	454.633	1585.22
Soyo	4826.86	2143.26	6519.41	6724.47	577.729	90.4875	187.626	94.549	1224.79	95.4733	193.781	629.201
Tomboco	8262.1	4081.75	12842.8	12959.2	961.374	181.111	381.068	282.845	2042.43	236.94	443.764	1358.59
Democratic republic of the congo	523862	330100	930955	994691	114815	14080.6	26140	10860.2	210251	12895.6	26439.8	80501
Haut-lomami	109880	50859.8	134266	140025	14945.3	2449.69	4662.35	2074.46	29654.1	2706.36	4795.04	13701.8
Bukama	18276.9	9215.85	25832.2	27840.2	3354.08	388.454	693.188	264.7	5912.48	404.919	727.25	2169.99
Kabongo	20257.7	8323.04	21324.4	21504.8	2043.43	539.983	897.648	425.504	4370.92	607.762	945.069	2398.55
Kamina	41485	18593.2	48518	50061	4870.96	726.873	1740.66	860.413	10477	832.196	1762.56	5521.08
Kaniama	13554.3	4086.49	9717.21	9091.15	823.459	488.485	708.129	252.863	1739.39	506.743	648.683	1191.57
Malemba nkulu	16306.1	10641.2	28874.6	31528.4	3853.38	305.896	622.731	270.979	7154.24	354.743	711.47	2420.58
Haut-shaba	125499	90124.2	247941	272468	36556.8	4848.82	5512.9	1669.46	63369	3369.64	5515.84	17866.4
Kambove likasi	22049.4	17119.3	50476.7	53248.6	6253.82	1633.63	1536.42	311.941	11491.6	943.077	1354.26	3330.03
Kasenga	23585.4	16123.8	43335.2	49353.8	7426.66	380.069	736.206	291.858	11827.3	356.658	824.613	3114.57
Kipushi	10850.1	6812.97	17731.7	17647	2546.55	1547.26	933.033	151.305	4080.08	889.247	757.136	1085.64
Mitwaba	24170.8	15672.1	40926	48008.1	7994.18	279.709	397.661	234.765	12017.4	305.007	529.395	2819.99
Pweto	23713.5	16108	43349.2	46705.8	5240.27	487.587	950.321	445.801	10573.2	499.186	1067.9	3967.29
Sakania	21129.6	18288.1	52122.5	57504.3	7095.3	520.559	959.264	233.795	13379.4	376.465	982.536	3548.9
Kolwezi	44283.6	34798.4	104125	114525	15488.5	1650.88	2684.1	754.085	24317.4	1080.36	2406.69	6991.22
Lubudi	18793.5	14261.6	41336.8	44048.2	5243.71	980.839	1133.02	418.953	9261.4	612.812	1087.61	3297.9
Mutshatasha kolwezi	25490.1	20536.8	62787.8	70476.7	10244.7	670.04	1551.07	335.133	15056	467.544	1319.07	3693.32
Lualaba	78951.1	50324.3	140866	150463	17533.9	1725.41	4283.69	1927.41	30966.1	1948.82	4397.55	13009
Dilolo	26101.8	21371.2	60716.2	65401.6	7582.01	491.235	1731.86	673.687	13998.8	481.819	1670.07	5219.41
Kapanga	24675.5	13212.2	36695.6	37651.9	3589.3	764.658	1194.16	674.167	6997.15	928.115	1381.65	3904.02
Sandoa	28173.8	15740.9	43454	47409.9	6362.59	469.517	1357.67	579.552	9970.19	538.886	1345.83	3885.61
Lubumbashi	870.612	123.901	184.904	155.437	22.0423	39.8173	6.45798	5.23273	47.2719	39.5995	7.63994	29.3876
Lubumbashi	870.612	123.901	184.904	155.437	22.0423	39.8173	6.45798	5.23273	47.2719	39.5995	7.63994	29.3876
Maniema	19048.8	14269.9	49280.8	48985.9	3074.24	361.691	1887.51	1119.94	6995.05	425.075	1862.72	4987.17
Kabambare	19048.8	14269.9	49280.8	48985.9	3074.24	361.691	1887.51	1119.94	6995.05	425.075	1862.72	4987.17
Sud-kivu	15103	8354.34	26169.9	26511.1	2648.38	355.291	1461.52	490.426	4243.91	344.618	1381.73	2383.92
Fizi	15103	8354.34	26169.9	26511.1	2648.38	355.291	1461.52	490.426	4243.91	344.618	1381.73	2383.92
Tanganika	130226	81245	228121	241558	24545.9	2648.97	5641.49	2819.22	50657.8	2981.17	6072.64	21532.1
Kabalo	14369.3	8702.98	23351.4	25008.4	2679.93	267.318	471.571	284.043	5576.67	324.306	544.607	2257.27
Kalemie	25417	15203.4	43496.1	47848.2	6277.06	253.974	1263.87	407.163	10430.2	304.011	1228.6	3240.32
Kongolo	14118.6	8653	23597.8	23265.8	2146.72	832.248	1220.43	425.932	4277.37	846.42	1145.38	2383.68
Manono	32611.5	25434.6	75074.6	80126.6	7035.07	384.023	892.204	706.956	16741.6	439.107	1152.69	7100.78
Moba	28417.1	12071.8	29937.2	31531.3	3396.17	501.108	813.684	487.278	7192.92	602.509	972.783	3303.31
Nyunzu	15292.2	11179.2	32664.2	33777.3	3010.99	410.295	979.729	507.851	6439.01	464.815	1028.58	3246.69
Malawi	118002	34685.1	76432.9	73439.3	7650.59	4219.89	4498.37	1925.65	16106.3	4212.8	4472.71	9889.27
Central	41544.8	9387.75	19462.1	18599.9	1849.77	1274.21	965.71	472.426	4405.63	1275.9	1059.31	2645.46
Dedza	5116.71	989.67	2083.39	1633.92	79.4655	248.879	204.093	75.9456	257.473	211.581	215.039	305.542
Dowa	3063.55	302.747	454.187	410.828	49.3467	56.7451	17.7171	18.246	107.952	78.4063	23.5363	92.7723
Kasungu	8026.95	2478.04	4835.53	4992.54	394.75	90.8273	76.5218	70.3932	1496.08	103.615	124.861	753.361
Lilongwe	6252.19	1058.2	2308.46	1886.18	146.6	309.16	208.227	51.4833	362.522	259.307	183.984	252.347
Mchinji	3141.84	441.701	917.359	817.496	58.5818	89.8391	45.6328	22.9623	165.032	99.6509	50.083	126.917
Nkhotakota	7852.37	2398.3	5725.49	6174.8	843.809	72.9308	205.112	116.769	1467.35	87.6742	226.851	615.559
Ntcheu	3248.99	831.822	1411.36	1007.73	35.7126	256.479	116.61	66.237	158.742	277.574	129.231	266.246
Ntchisi	1720.15	455.067	973.602	1092.64	211.444	34.4221	40.0683	18.0122	282.717	33.7306	43.0261	95.335
Salima	3122.07	432.212	752.727	583.744	30.0602	114.931	51.7281	32.3775	107.771	124.357	62.695	137.376
North	41283.2	14848.2	35466.7	35327.1	4034.46	1285.22	2156.01	732.76	7836.67	1178.92	1910.39	3920.37
Chitipa	4083.1	2238.95	4583.96	5027	740.982	83.441	134.681	79.8067	1385.84	120.065	171.169	561.819
Karonga	8749.17	2521.36	5993.34	6543.15	964.751	68.3532	233.299	113.269	1579.41	84.58	264.019	593.287
Mzimba	10353.2	4080.57	8613.22	7832.42	713.243	713.863	561.005	219.069	1702.56	678.894	528.163	1170.38
Nkhata bay	11408.7	3196.66	9216.09	8625.19	842.419	317.609	924.996	190.747	1557.29	177.283	632.606	828.442
Rumphi	6689.15	2810.62	7060.14	7299.34	773.059	101.953	302.03	129.867	1611.57	118.097	314.436	766.447
South	35173.8	10449.2	21504	19512.4	1766.37	1660.46	1376.65	720.461	3863.97	1757.99	1503.01	3323.44
Balaka	2132.83	241.148	366.857	262.539	9.49536	74.4625	18.8306	20.5156	41.6877	96.6402	23.9368	78.8723
Chikwawa	5042.32	2027.71	3955.76	3426.89	196.494	291.682	285.751	147.849	703.123	284.828	326.568	713.087
Chiradzulu	759.801	92.4372	133.939	126.317	13.3	10.9334	3.19457	6.79144	31.725	20.0691	4.5625	36.0768
Machinga	3878.19	752.855	1622.31	1395	119.311	195.434	100.634	50.5512	260.551	163.052	103.797	225.439
Mangochi	9058.36	2756.96	6605.09	6413.2	742.577	431.392	330.426	172.631	1198.24	414.61	368.294	775.739
Mulanje	1995.64	807.026	1797.58	1726.83	203.967	100.568	122.589	51.5495	331.413	126.492	124.267	224.829
Mwanza	2156.87	1111.19	2122.5	1830.03	143.202	214.035	153.465	68.1637	390.268	234.593	165.442	320.855
Nsanje	1928.32	864.658	1792.18	1582.52	84.6249	80.1329	139.449	74.5264	293.338	88.7885	165.281	316.964
Phalombe	1445	161.547	378.665	341.189	39.6956	26.8057	40.9459	9.41886	60.7108	26.7444	30.7497	43.3389
Thyolo	1665.87	1017.66	1709.94	1536.78	133.943	114.882	115.128	76.9557	356.954	160.489	123.255	376.78
Zomba	3084.09	341.541	604.208	487.581	44.3399	86.4572	50.3768	24.1277	91.0163	97.5617	48.958	103.995
Blantyre	2026.5	274.432	414.995	383.494	35.4193	33.6713	15.8635	17.3816	104.943	44.1204	17.9009	107.465
Mozambique	781188	484590	1.05671e+06	1.01536e+06	76478.8	45263.1	47568	24995.1	232697	40041.7	53667.8	158160
Cabo delgado	77860.8	59806.3	145289	138680	8380.77	5146.02	6186.15	3657.65	28100.6	3930.81	6938.16	20835.1
Ancuabe	4917.81	4125.54	10088.2	8903.79	394.376	599.443	659.027	320.238	1516.74	435.56	691.496	1481.62
Balama	5485.55	3839.98	8148.09	7205.99	420.783	712.951	399.933	249.975	1486.92	499.183	504.829	1348.93
Chiure	5376.34	3552.54	7775.67	6930.22	411.128	527.868	497.167	231.514	1385.25	473.148	546.642	1147.39
Cidade de pemba	102.84	10.7044	13.9728	11.0411	1.14253	3.03019	0.365714	0.678193	3.09331	3.80586	0.569474	3.23566
Ibo	67.2075	6.61574	18.3672	12.8556	0.0405108	1.70095	2.94471	0.906397	0.554058	0.78658	2.91064	2.36426
Macomia	4202.72	3208.47	8896.33	8393.1	499.936	299.339	470.306	233.512	1439.33	212.635	462.851	1093.61
Mecufi	1231.44	731.798	1719.79	1511.22	106.981	160.746	119.6	35.2059	306.631	120.425	108.274	196.449
Meluco	5736.21	5282.91	14209.2	13890.5	592.623	228.487	310.114	372.751	2561.63	135.431	420.34	2165.38
Mocimboa da praia	3465.58	2764.58	6834.01	6840.42	599.151	156.598	324.747	111.388	1548.59	120.445	317.654	777.819
Montepuez	17780.4	13699	31526.7	31721.2	2158	581.105	673.521	708.955	7335.37	495.098	972.75	4895.38
Mueda	11245.4	9598.05	24013.3	23360.9	1327.19	366.181	991.494	621.977	4677.34	297.356	1110.02	3513.06
Muidumbe	2086.8	1704.52	4585.48	4249.32	217.03	137.43	274.206	141.548	691.934	115.899	279.278	617.376
Namuno	5986.19	3651.99	7187.01	6186.15	436.621	829.762	420.316	187.38	1439.76	649.595	473.513	1089.02
Nangade	2970.85	2470.83	6453.04	6224.49	431.375	134.191	401.173	124.547	1218.7	99.8407	393.39	758.827
Palma	3516.49	2517.93	6627.66	6711.02	524.309	91.7437	269.664	79.546	1473.72	76.8839	258.626	708.633
Pemba	1579.44	1064.62	2876.06	2677.55	133.898	128.314	126.906	77.1841	461.715	86.4835	132.829	383.576
Quissanga	2109.52	1576.21	4315.92	3849.95	126.182	187.134	244.666	160.348	553.299	108.234	262.186	652.465
Gaza	75362	33762.1	52909.3	52137.1	3775.35	1661.35	1384.82	1501.34	16505.9	2365.24	2279.47	12610.3
Bilene	2181.9	415.81	874.788	895.252	108.608	36.3404	35.1665	16.6335	221.195	45.3857	41.608	107.611
Chicualacuala	18073.8	7652.93	10696.7	11300.1	1026.67	179.468	65.3242	178.573	4450.06	361.898	164.249	2676.43
Chokwe	2444.47	510.921	842.056	816.923	86.9	57.651	30.9087	23.4708	250.917	59.6372	45.7492	154.602
Cidade de xai-xai	135.277	11.4024	16.5731	16.4856	1.65348	1.01494	0.260733	0.46525	5.85407	1.23758	0.560273	3.75026
Guija	4189.63	2168.23	3653.4	3467.75	201.924	152.363	107.788	127.414	950.76	184.233	189.752	843.401
Mabalane	8929.08	5267.78	8299.72	7696.18	374.888	383.741	311.577	283.089	2183.65	491.5	476.035	2116.39
Massangena	7535.23	3923.23	5871.31	6345.84	671.327	95.0039	39.6007	62.2209	2486.81	157.798	83.6026	1194.86
Massingir	5684.57	2045.13	2987.13	2830.02	122.558	85.562	59.1436	134.96	796.838	164.991	124.402	958.858
Xai-xai	1866.41	316.732	553.801	422.135	20.8321	74.9979	56.8882	20.6053	79.0853	82.8875	62.0579	92.6887
Chibuto	5606.63	2666.07	5087.22	4723.42	336.903	217.726	304.145	178.796	1094.67	237.867	420.62	912.813
Chigubo	15040.6	8070.81	12655.3	12255.9	690.907	331.862	319.43	439.009	3625.51	522.802	593.63	3328.58
Mandlakaze	3674.4	713.102	1371.25	1367.12	132.181	45.6151	54.5893	36.1003	360.578	55.0056	77.204	220.288
Inhambane	68737	38420.4	80741.4	79926.7	5321.23	1494.18	2666.91	1974.81	19572.8	1701.8	3743.19	13401.2
Govuro	3930.06	2337.74	5010.16	4999.78	320.919	59.0026	138.511	133.792	1227.06	62.1641	186.807	861.623
Inhassoro	4744.78	3280.43	6296.39	6576.85	601.686	88.4621	128.826	103.939	2009.54	92.4545	187.716	990.591
Vilankulo	5847.18	2153.6	4208.99	4225.19	346.072	99.3558	125.722	104.785	1136.61	118.802	189.058	709.058
Funhalouro	13621.5	10830.8	23248.8	22765.8	1283.84	401.412	747.304	618.104	5260.87	453.616	1129.97	3985.88
Inhambane	194.917	5.25622	6.52566	5.50395	0.289898	0.646995	0.166476	0.49799	1.30208	1.29474	0.294048	2.3652
Inharrime	2747.44	506.633	1372.85	1338.56	114.108	47.8965	74.3957	26.1034	248.086	46.0351	69.5651	142.938
Mabote	15335.6	11398.6	22158.3	22597.1	1633.72	309.38	426.69	458.825	6244.97	439.837	722.542	3990.84
Massinga	7407.64	4220.78	9924.8	9773.74	629.226	172.042	369.589	238.639	2115.24	180.013	493.802	1431.56
Panda	6843.4	2098.26	4691.51	4606.83	320.206	80.5605	195.391	128.927	998.494	91.5519	266.308	741.831
Zavala	2011.17	27.6	49.3563	41.4283	2.61331	4.0339	4.37928	2.12762	8.24654	4.88635	5.17474	9.29139
Maxixe	264.836	20.3272	30.6033	17.9956	0.0632199	7.8217	2.96626	1.88201	1.13084	9.81308	3.70052	5.68158
Homoine	1917.02	117.459	237.796	176.738	5.15366	32.4746	24.5418	9.19309	23.8521	32.3738	26.6167	34.612
Jangamo	1292.68	153.611	258.042	187.284	5.60126	33.1611	29.7965	13.3967	26.7209	40.4859	36.0964	50.3006
Morrumbene	2578.76	1269.34	3247.33	2613.87	57.7225	157.932	398.626	134.6	270.708	128.472	425.541	444.579
Manica	62684.9	44022.8	96317.1	95365.1	9844.85	3888.17	4958.42	1950.03	23347	3172.9	5242.63	12259
Barue	5774.12	4111	9615.16	9867.49	1487.32	613.428	490.967	130.562	2317.66	495.463	485.359	812.418
Cidade de chimoio	173.978	33.2608	58.525	73.2388	17.4687	1.73027	0.388582	0.635604	24.9258	2.7555	0.540531	5.03845
Gondola	6134.35	3517.97	7126.44	6239.71	478.737	535.139	618.751	211.52	1327.35	508.526	659.619	1022.35
Guro	6923.52	5627.83	13464.8	12391	864.546	769.789	833.466	335.07	2577.13	429.722	844.695	1776.13
Machaze	13301.3	9808.81	19470.1	19963.1	1873.04	486.8	603.573	289.673	5843.62	430.61	751.2	2783.03
Macossa	9576.83	7114.97	13689.9	13708.8	1262.11	353.633	570.915	318.667	3870.72	324.245	683.013	2236.76
Mossurize	5026.9	3040.72	6406.98	6319.68	701.53	278.058	381.202	129.555	1614.41	263.407	377.977	784.838
Tambara	4279.46	3067.43	6891.75	6500.22	396.377	159.066	395.966	232.854	1323.06	151.762	470.885	1121.64
Sussundenga	7108.18	5411.49	14325.5	14937.8	1908.73	328.19	754.096	214.102	3190.57	285.282	680.069	1255.46
Manica	4386.27	2289.3	5267.91	5364.06	854.994	362.334	309.093	87.3962	1257.54	281.124	289.275	461.311
Maputo	23621.7	7717.43	15210.5	14050.4	946.312	935.378	691.458	479.475	3132.33	1029.51	920.924	2634.41
Boane	804.866	69.1562	92.4358	84.5753	10.0124	12.8295	1.95331	3.08928	29.4754	15.885	3.04765	20.7455
Magude	6965.85	2950.89	5057.12	4683.85	282.891	246.735	223.123	186.28	1202.63	301.264	340.796	1106.09
Manhica	2365.6	747.468	1400.25	1247.38	109.641	144.407	72.1309	45.9503	266.903	177.114	85.995	217.43
Maputo	347.009	59.5957	108.624	110.197	15.0457	7.99914	2.88845	2.58432	31.3814	9.38741	3.96167	14.8635
Marracuene	697.117	114.083	176.909	150.331	13.4826	26.8551	6.1483	7.05522	38.122	33.6953	8.79174	33.4699
Matola	367.684	90.541	130.306	130.029	19.5368	12.346	3.34405	4.12269	44.7776	17.4634	4.73374	23.5629
Matutuine	5341.94	2292.21	5824.76	5674.04	388.735	173.515	226.544	139.39	1092.84	156.211	281.047	762.056
Moamba	4579.98	1002.66	1728.57	1331.06	66.6879	277.978	122.4	63.8098	274.789	275.845	146.708	305.283
Namaacha	2151.68	390.827	691.528	638.972	40.2789	32.714	32.9251	27.1926	151.421	42.6433	45.8436	150.906
Nampula	78651	46390.8	94204.4	79179	5008.69	8528.48	8389.27	3115.65	15610.7	7731.25	8499.42	14547.9
Angoche	2840.34	862.803	1358.54	1110.82	59.7852	147.111	94.7516	65.5409	242.257	191.226	115.475	313.738
Cidade de nampula	330.044	127.945	204.832	156.251	12.4443	35.3503	16.3838	9.28839	30.8735	39.1116	20.2597	37.6949
Erati	5700.48	3349.61	6616.15	5616.34	294.57	437.696	591.485	265.152	1049.13	484.203	623.107	1193.06
Ilha de moambique	181.175	20.3149	27.5164	18.5856	1.59515	9.21516	0.524324	0.786523	5.83609	8.28444	0.73274	5.4612
Lalaua	4531.31	3098.69	6405.92	5441.62	247.728	560.93	431.282	219.796	1040.04	465.057	501.542	1091.95
Malema	6052.5	3584.27	7488.33	7310.55	658.003	406.621	280.087	149.061	1793.22	385.03	336.563	1069.35
Meconta	3677.22	2226.61	4445.06	3675.43	212.337	425.297	391.851	164.787	688.291	404.959	424.665	708.616
Mecuburi	7189.49	4872.81	10298.3	8362.18	544.239	1386.95	813.613	279.704	1652.92	1037.89	825.273	1356.58
Memba	4447.52	3148.32	6331.75	5746.64	445.168	364.964	465.437	199.842	1274.24	367.724	503.961	1002.3
Mogincual	4404.36	3474.5	7737.19	6778.8	363.312	266.529	781.964	273.17	1247.2	242.199	786.709	1198.28
Mogovolas	4710.98	1651.38	2504.27	2196.59	199.694	262.692	139.834	104.818	588.951	341.808	177.07	543.496
Moma	5754.6	2298.06	4120.79	3325.67	221.431	534.169	321.554	160.782	673.14	557.394	345.628	721.822
Monapo	3515.02	2078.27	3763.02	3033.6	153.79	403.427	328.777	150.971	586.656	423.48	387.115	680.942
Mossuril	3380.65	2327.17	5800.19	4750.26	233.542	429.685	695.96	157.815	799.438	293.885	529.079	704.718
Muecate	4106.28	3124.26	7081.97	5757.13	387.841	609.898	901.465	201.263	999.388	481.255	822.706	820.809
Murrupula	3093.28	1753.13	3669.15	2855.47	172.86	365.231	502.548	118.73	504.711	314.982	434.701	498.682
Nacala	319.039	61.5181	86.592	80.2113	10.0844	11.7221	1.67486	3.06748	25.8227	15.3602	2.71917	17.6144
Nacala a velha	1133.12	772.802	1331.05	1090.29	76.8235	144.974	121.923	50.6651	242.701	153.663	139.701	236.708
Nacaroa	2713.83	1942.28	3835.72	3239.87	138.817	208.056	367.571	159.013	597.281	227.331	411.705	705.89
Nampula	4321.81	1885.46	3428.7	2669.7	226.113	547.206	316.445	121.432	542.787	495.471	318.394	528.749
Ribaue	6248	3730.59	7669.38	5962.98	348.51	970.754	824.137	259.969	1025.77	800.943	792.317	1111.44
Niassa	122915	88402.8	192762	189967	12594.3	7517.49	4237.87	3634.54	46119.5	5240.58	5604.42	31435.6
Cidade de lichinga	258.267	24.5689	57.6683	29.6885	2.34792	23.4021	5.91406	1.01134	5.82238	10.4436	3.30991	4.99254
Cuamba	5348.16	2786.66	5320.97	4618.67	370.552	671.973	253.969	146.903	1080.78	552.735	319.727	833.338
Lago	6475.08	5292.16	13578.7	13738.2	1175.84	360.526	411.76	244.034	2906.77	237.781	442.228	1705.26
Lichinga	5906.13	3651.15	9871.47	8226.56	628.735	1494.66	619.635	159.349	1491.63	732.292	502.029	925.136
Majune	11315.8	9481.8	21187.9	21345.2	1062.2	232.912	239.884	432.086	5063.24	203.786	455.294	3759.15
Mandimba	4712.49	2725.69	5479.72	4884.28	323.733	589.277	221.684	108.212	1217.66	424.542	248.901	834.494
Marrupa	17475.9	13625.3	27434.7	27499.2	1549.99	516.532	380.995	588.02	7118.02	464.622	703.854	5338.36
Maua	8064.19	6841.21	14997.9	15029.3	890.145	304.443	241.822	312.556	3591.14	268.815	401.378	2579.64
Mavago	9135.61	6840.66	14590.4	14882.8	942.406	203.776	207.261	239	3820.67	179.873	318.076	2521.82
Mecanhelas	5014.39	1975.88	3762.59	3461.22	286.02	356.27	135.454	95.6556	833.838	335.224	175.189	631.57
Mecula	18024.7	10995.8	19778.1	20529.4	1459	115.672	194.142	397.989	6071.59	228.533	436.897	4258.45
Metarica	4858.88	3944.44	8286.35	8219.48	550.859	284.662	179.724	153.345	2130.42	219.56	261.157	1333.15
Muembe	5808.36	5170.75	15884	15662.1	938.978	636.561	339.544	184.754	2869.75	300.884	322.268	1677.78
Ngauma	2997.57	2181.57	5279.84	4869.06	544.264	694.798	212.21	48.0391	1170.81	406.946	188.852	414.907
Nipepe	5004.01	3747.15	7324.82	6955.51	303.912	239.467	206.665	227.093	1653.91	191.008	324.163	1577.95
Sanga	12516	9117.98	19927	20016.2	1565.33	792.558	387.207	296.492	5093.44	483.539	501.096	3039.61
Sofala	67603.6	35144.1	79798.2	78454.5	7248.69	2546.84	4150.5	1894.87	18081.8	2336.87	4349.79	10374.8
Beira	630.6	61.1961	99.3078	83.327	7.99155	16.9292	3.79563	3.24805	21.2362	17.5746	4.88806	17.4968
Buzi	7230.62	3125.14	6110	5874.69	581.107	212.33	444.328	159.726	1540.9	195.786	505.951	882.397
Caia	3583.9	1179.29	2634.41	2592.05	191.423	112.395	65.8393	55.5529	585.063	121.665	87.4865	385.055
Chemba	3976.83	1796.36	2974.55	2635.68	140.386	246.885	116.06	116.302	660.235	267.525	167.686	700.878
Cheringoma	7103.7	5595.19	15903.3	16003.5	1325.05	215.184	632.487	377.171	3049.61	162.871	638.995	1743.62
Chibabava	6994.25	4498.47	8486.02	8762.5	994.243	199.615	371.4	146.728	2678.93	203.834	435.399	1180.15
Dondo	2308.15	780.954	1507.64	1309.95	128.681	160.545	121.307	44.5147	288.44	160.583	123.773	208.133
Gorongosa	6765.98	4323.95	9733.31	9494.51	864.423	329.606	557.638	215.957	2208.92	288.73	580.254	1245.91
Machanga	5585.01	1533.65	2629.04	2816.89	282.462	22.3531	26.9018	45.3576	928.343	45.8263	53.1735	506.255
Maringue	6146.98	3563.33	7462.36	6845.41	565.162	585.481	423.022	173.603	1661.51	429.556	415.098	1057.08
Marromeu	5753.13	2135.92	6883.04	6384.49	232.602	84.0012	375.803	271.346	770.929	73.6705	402.839	888.466
Muanza	7509.58	5329.64	13080.5	13542.1	1736.36	187.224	862.646	224.839	3146.58	196.344	758.925	1227.68
Nhamatanda	4014.9	1221.04	2294.78	2109.47	198.799	174.288	149.275	60.5231	541.065	172.903	175.317	331.706
Tete	100688	64379	142321	144925	14091.5	4975.46	4088	2423.39	35991.8	4508.81	5083.57	18785.3
Angonia	3260.45	549.3	965.605	987.53	140.644	78.0095	19.4938	21.2133	283.833	96.7895	28.199	140.463
Cahora bassa	8847	5273.1	11042.2	10823.8	858.574	464.444	388.371	224.15	2670.77	382.016	459.639	1760.93
Changara	8865.31	5837.68	13605.4	12906.7	1095.69	947.106	599.034	248.252	2799.86	707.726	660.098	1668.75
Chifunde	9403.61	6751.13	14807.2	14948.6	1010.64	319.983	261.031	287.617	3573.91	360.338	398.002	2416.95
Chiuta	7124.04	5047.46	11071.5	11613.8	1339.27	325.042	315.013	156.856	3023.21	325.191	366.065	1332.86
Macanga	7196.07	5693.54	14282.8	14071.4	1190.92	593.873	568.144	240.275	2916.08	513.365	636.916	1627.02
Magoe	8552.87	3971.01	7757.33	7330.66	350.046	318.528	203.166	254.733	1680.95	306.782	343.171	1639.68
Maravia	16698.4	12370.2	27398.5	29879.3	3746.94	601.719	428.991	236.089	8457.56	538.701	560.307	2809.98
Moatize	8432.26	5025.91	10766.8	10374.7	843.803	457.561	512.961	265.37	2377.77	453.112	594.69	1600.19
Mutarara	6366.45	2936.26	6201.06	5905.03	390.662	186.98	302.319	197.228	1257.91	216.022	392.849	1069.16
Tete	287.291	67.4185	117.966	97.6686	6.29378	16.5702	6.0693	3.95134	23.1959	15.0331	8.01129	21.1766
Tsangano	3662.04	1823.27	4034.82	4164.84	558.073	184.49	180.631	62.9187	1050.8	176.757	199.02	396.647
Zumbu	11992	9032.73	20269.5	21820.4	2559.97	481.151	302.775	224.739	5875.98	416.975	436.6	2301.52
Zambezia	103064	66543.9	157153	142672	9267.05	8569.73	10814.6	4363.36	26235	8023.94	11006.3	21276.6
Alto molocue	6340.11	4469.41	9358.44	8401.7	644.97	522.688	784.548	294.417	1724.09	530.105	805.87	1409.21
Chinde	4236.6	28.2039	40.9169	35.5862	2.77207	4.67482	1.6554	1.7724	9.71702	6.21038	2.34587	9.93019
Gile	8977.12	7037.04	16885.2	15283.7	725.262	657.869	1154.04	514.806	2681.24	577.654	1234.46	2543.45
Gurue	5642.17	3432.51	7085.5	5985.33	565.371	895.227	571.262	199.012	1149.08	841.776	565.624	875.924
Ile	5634.53	3686.04	7663.01	6619.81	382.063	589.915	578.196	257.093	1216.66	642.924	618.726	1207.6
Inhassunge	754.357	9.94408	14.9509	9.02389	0.237108	4.48632	0.914675	0.763472	1.07837	4.85323	1.42211	2.59066
Lugela	6127.33	5090.62	15186.5	14710.5	1219.12	344.9	1061.26	288.957	2432.5	275.31	902.737	1479.98
Maganja da costa	7633.78	5115.86	13434.3	13354.5	822.412	193.22	408.744	300.304	2590.65	214.259	494.803	1815.99
Milange	9825.97	5197.65	10257.4	8342.17	586.767	1151.05	982.784	368.064	1446.73	1237.38	973.468	1539.9
Mocuba	8772.37	6860.44	17227.9	15616.8	792.247	732.502	1187.12	483.715	2683.55	653.147	1202.21	2321.31
Mopeia	7656.81	4036.64	10466.3	9663.43	540.51	467.098	573.567	302.715	1670.39	383.753	607.15	1375.25
Morrumbala	12782.1	10101.6	22317.8	20181.3	1791.15	1646.12	1748.97	532.379	4260.93	1454.04	1757.71	2628.59
Namacurra	2020.65	714.019	1478.36	1238.33	63.722	122.561	125.459	55.7176	209.096	136.451	135.408	233.036
Namarroi	3060.77	1931.91	4373.3	3552.17	251.545	459.035	489.671	123.938	590.64	385.075	433.72	522.414
Nicoadala	3382.6	1355.66	3734.76	3463.41	219.904	135.094	272.149	84.006	598.744	110.322	236.736	409.826
Pebane	10091.1	7470.78	17616.7	16201.4	657.558	643.161	874.075	555.516	2966.28	570.49	1033.58	2900.11
Quelimane	125.562	5.6032	12.0046	12.8957	1.43556	0.131788	0.226352	0.186308	3.63396	0.192404	0.310494	1.46619
Tanzania	949077	475509	1.10195e+06	1.08801e+06	113427	62607.3	45294.3	19461.5	254265	47924.3	47470.5	125829
Arusha	39619	11140.9	23464.5	25464.4	3255.45	452.306	441.642	361.682	6986.56	571.525	606.634	2975.65
Arumeru	3068.97	1013.45	2484.97	2769.62	437.092	64.121	62.2272	26.0943	671.61	62.2323	60.0803	219.513
Arusha	108.366	39.5236	90.9447	108.697	20.4884	0.576131	1.35562	0.803832	30.233	0.785343	1.48568	7.01906
Karatu	4254.87	1483.26	3324.14	3645.29	441.55	50.8664	33.2298	36.3354	978.334	73.3745	54.8215	376.608
Monduli	16075.6	3674.75	6683.73	7164.3	848.087	109.992	122.315	135.204	2215.16	172.714	188.334	1098.42
Ngorongoro	15421.5	4793.13	10673.4	11554.8	1482.73	219.724	221.053	160.615	3007.53	252.661	299.048	1233.62
Simanjiro	689.7	136.792	207.335	221.723	25.5048	7.02628	1.46156	2.62947	83.6937	9.75801	2.8643	40.4726
Dar-es-salaam	1618.29	283.466	442.318	500.976	115.098	34.6927	13.792	7.95189	176.325	37.4879	16.2495	53.3996
Ilala	335.692	84.5238	122.052	144.896	35.9566	8.60511	2.34733	2.15881	55.2873	10.0129	3.38052	15.842
Kinondoni	542.809	105.697	175.682	220.266	55.3999	6.79223	2.39686	1.62562	80.2354	6.8236	2.95758	15.6797
Temeke	739.791	93.2446	144.584	135.814	23.7415	19.2953	9.04784	4.16746	40.8018	20.6514	9.91138	21.8778
Dodoma	47421.4	18230.4	44150.4	37065.3	3570.72	6645.96	3142.92	866.857	6816.35	4640.41	2708.95	4064.37
Dodoma rural	19938.4	6489.88	14740	10642.4	779.684	3292.91	1245.64	338.721	1750.47	2319.46	1033.92	1385.95
Dodoma urban	2573.35	422.537	785.43	517.748	33.8105	196.206	81.8164	23.4706	91.257	167.692	66.3772	97.2061
Kondoa	13665.9	6821.87	16555.2	15270.6	1813.17	1851.53	977.467	268.671	3196.27	1228.5	908.026	1488.94
Kongwa	3848.67	556.052	1198.72	746.694	48.0593	369.908	101.8	28.3736	121.667	237.042	86.474	110.862
Mpwapwa	7395.13	3940.01	10871	9887.76	895.999	935.412	736.193	207.621	1656.69	687.712	614.155	981.402
Iringa	62071.7	37293.7	92002.2	95811.7	11799.7	2403.26	3740.26	1846.33	20853.1	2177.63	3875.84	10384.3
Iringa rural	21537.8	12797.2	29510.9	30237.6	2677.25	530.562	782.428	637.471	7088.48	516.668	991.383	4199.37
Iringa urban	146.561	27.5712	37.8037	47.9349	12.1836	1.30064	0.371457	0.379862	19.7769	1.81765	0.570434	5.40606
Kilolo	10292.2	7474.72	22847.7	23652.3	2374.25	365.296	761.693	442.641	4062.52	332.652	816.883	2262.58
Ludewa	5763.05	4312.4	10816.4	11866.8	2080.65	379.999	514.865	135.369	2728.7	303.791	461.971	817.706
Makete	4014.26	2405.49	5784.52	6459.03	1122.76	96.5584	239.22	112.468	1461.13	119.267	254.801	570.253
Mufindi	8167.3	4380.31	10332	10366.9	1506.34	534.59	741.009	195.816	2392.29	385.848	587.528	1014.06
Njombe	12150.5	5896.02	12672.9	13181.2	2026.3	494.952	700.675	322.188	3100.17	517.582	762.706	1514.88
Kagera	40070	12543	24103.2	22132.6	2180.6	1998.22	1432.02	720.784	5183.88	2124.61	1590.89	3643.27
Biharamulo	10192.4	5417.03	11466.3	10544.2	1209.94	1098.17	779.955	253.848	2416.97	1017.08	739.286	1243.56
Bukoba rural	4499.11	1368.47	2731.24	2447.97	144.132	181.168	143.893	102.33	464.76	222.68	187.159	493.837
Bukoba urban	89.2725	29.8283	57.9092	60.7779	7.65869	0.815763	2.28212	1.69195	15.5465	1.15617	3.45242	9.67214
Karagwe	7736	3138.72	5427.09	5187.58	457.114	246.904	247.787	201.903	1333.44	349.854	347.768	1107.57
Lake victoria kagera	10649.4	3.20736	6.18984	5.47172	0.273117	0.42499	0.301819	0.264378	1.00399	0.572053	0.430603	1.20059
Muleba	3499.72	1624.5	2987.87	2647.43	252.761	312.106	182.37	98.7046	617.993	322.216	213.108	471.135
Ngara	3404.12	961.23	1426.59	1239.2	108.725	158.631	75.4266	62.0419	334.173	211.056	99.6812	316.291
Kaskazini-pemba	0	0	0	0	0	0	0	0	0	0	0	0
Micheweni	0	0	0	0	0	0	0	0	0	0	0	0
Wete	0	0	0	0	0	0	0	0	0	0	0	0
Kaskazini-unguja	469.408	232.351	439.937	402.009	20.7797	12.9305	23.8184	21.9546	80.5324	21.8508	35.8761	94.0821
Kaskazini a	235.701	104.041	176.481	152.157	7.10477	8.96504	11.7796	10.6809	28.2173	15.6439	18.3634	41.8122
Kaskazini b	233.706	128.309	263.456	249.852	13.6749	3.9655	12.0388	11.2737	52.3151	6.20693	17.5128	52.27
Kigoma	46209.4	20513.5	50837.4	50104.6	5251.11	3022.66	2036.57	924.405	10785.9	2309.26	2097.25	5320.39
Kasulu	8829.91	3771.95	8210.89	6247.13	476.469	1558.23	703.998	177.838	1239.14	1051.6	612.261	868.684
Kibondo	15579.7	8453.41	22210.9	22736.9	2093.35	515.447	601.378	450.5	4697.64	480.691	715.466	2559.44
Kigoma rural	13519.9	8227.46	20304	21018.6	2674.3	942.816	725.329	291.445	4827.06	768.831	761.1	1870.17
Kigoma urban	244.134	24.9807	41.3596	34.3632	1.35344	3.39895	2.77477	2.17575	6.6567	4.09328	4.47469	9.75511
Lake tanganyika	8035.76	35.7289	70.305	67.6173	5.62781	2.77507	3.09435	2.44581	15.3966	4.03758	3.95137	12.3424
Kilimanjaro	13306	6248.94	16234.1	17336.9	1953.22	205.499	349.585	295.33	3658.22	233.923	441.757	1914.91
Hai	2205.45	885.37	2935.72	3129.51	329.152	27.8203	66.6073	40.9423	535.959	27.7199	60.9517	260.731
Moshi rural	1403.2	705.118	2103.27	2282.73	290.914	29.3763	49.1221	32.9487	419.909	37.8209	61.6524	185.722
Moshi urban	59.7894	26.1734	54.2592	68.8626	15.6897	0.45142	0.295801	0.339202	21.2267	0.754914	0.518925	3.67246
Mwanga	1930	866.384	2004.67	2114.08	239.513	29.8673	56.3302	43.9114	484.273	39.1386	71.1542	271.8
Rombo	1361.31	704.87	2053.62	2368.73	410.817	51.9117	32.0359	11.7753	494.541	35.2054	32.1261	142.984
Same	6346.28	3061.02	7082.56	7373.02	667.13	66.0718	145.194	165.414	1702.31	93.2831	215.354	1050
Kusini-pemba	0	0	0	0	0	0	0	0	0	0	0	0
Chakechake	0	0	0	0	0	0	0	0	0	0	0	0
Mkoani	0	0	0	0	0	0	0	0	0	0	0	0
Lindi	66645.7	49489.8	117187	111294	8028.58	5797.6	5579.54	2543.98	23713.6	4077.37	5785.4	15912.1
Kilwa	13689.8	9531.76	22152.9	18546.7	785.576	1935.05	1717.17	739.507	3070.21	1396.2	1689.44	3375.73
Lindi rural	6487.96	5202.13	13196.4	11542.3	935.425	1057.15	1187.76	344.634	2008.55	679.931	1092.83	1420.72
Lindi urban	239.089	80.9179	143.919	101.287	9.44616	38.4052	9.61929	4.0532	21.1026	32.2257	10.5751	17.0127
Liwale	37426.4	27552.5	65277.9	65818.9	4861.49	1624.85	1544.46	1151.15	15105.2	1148.23	1921.4	9376.99
Nachingwea	6060.89	4883.08	10971.8	10641.8	1109.75	666.221	611.498	162.015	2696.13	473.106	602.288	1111.4
Ruangwa	2741.57	2239.37	5443.93	4643.22	326.898	475.92	509.035	142.626	812.479	347.678	468.865	610.287
Manyara	45005.5	21984.7	48865.1	47251.3	4559.59	3814.13	1491.28	868.043	11463.4	2544.27	1704.35	6272.02
Babati	5061.66	1345.28	3158.33	3137.11	296.392	138.237	101.043	78.3273	649.561	164.693	122.919	408.081
Hanang	3710.64	1049.77	2058.18	1949.14	325.627	302.007	92.6517	40.008	471.84	265.393	105.695	206.786
Karatu	93.1625	92.5467	343.728	384.61	40.3844	0.00638244	0.400972	0.904173	73.5945	0.0118063	0.750892	18.1896
Kiteto	13502.9	8982.05	22427.6	19800.5	1639.81	3009.75	948.92	308.147	4319.95	1591.13	885.586	2185.19
Mbulu	3747.14	1826.66	4073.23	4591.32	677.765	80.7079	45.1388	33.8678	1264.4	104.08	67.3752	390.615
Simanjiro	18890	8688.42	16804.1	17388.6	1579.62	283.427	303.126	408.597	4684.06	418.966	522.027	3063.16
Mara	29102.4	2739.46	4206.62	3375.4	272.509	690.346	240.904	172.372	806.248	833.481	285.625	813.955
Bunda	2856.16	241.472	377.617	308.837	18.7184	46.8322	23.4124	17.2511	70.3109	58.6564	29.6303	82.8665
Lake victoria mara	7765.55	1.54617	2.20378	0.66357	0.00101237	1.36864	0.0851815	0.0853767	0.0129806	1.20923	0.108551	0.215353
Musoma rural	3772.16	511.227	893.535	677.025	38.1578	140.896	78.658	35.1066	124.401	150.333	85.5997	150.877
Musoma urban	75.5006	7.01529	9.89661	7.36989	0.753253	2.56267	0.45773	0.259539	2.32213	2.61262	0.462151	1.61823
Serengeti	10807.3	1251.25	1817.01	1463.81	135.508	357.164	56.1119	75.3516	373.879	436.205	79.3569	361.707
Tarime	3825.75	726.953	1106.35	917.693	79.372	141.522	82.1788	44.3174	235.323	184.465	90.4671	216.671
Mbeya	58249.3	37535.1	87290.2	93298.3	12335.5	3186.38	2422.2	718.753	25093.7	2377.82	2540.21	7522.2
Chunya	27853.3	21521.7	49862.3	53419.8	7055.42	1853.54	1375.99	268.36	15019.2	1220.14	1411.39	3870.35
Ileje	1978.67	1310.84	2945.65	3287.64	533.564	37.2283	101.31	53.0322	831.883	47.6072	116.65	314.673
Kyela	738.08	235.468	560.278	524.35	40.7483	16.8939	40.4083	19.37	88.4221	20.3575	47.5533	79.1269
Mbarali	13561.6	7811.45	18345.7	19329.4	2044.45	545.861	343.831	171.029	5125.77	426.899	389.755	1868.66
Mbeya rural	2785.82	1410.55	2924.51	3144.76	508.968	119.357	110.588	58.7649	802.02	133.14	124.094	351.273
Mbeya urban	250.663	100.986	185.963	170.737	23.1007	21.58	11.538	5.20794	46.8739	15.943	9.43158	28.7355
Mbozi	8992.87	3352.31	8137.64	8340.82	1210.1	576.787	336.797	93.3192	1874.73	495.7	333.952	647.862
Rungwe	2088.26	1791.77	4328.2	5080.81	919.151	15.1341	101.737	49.6691	1304.81	18.0345	107.377	361.523
Morogoro	67402.8	41434.9	110077	108233	9288.46	4243.66	4699.61	2188.65	20546.5	3505.95	4840.14	12539.5
Kilombero	13054.7	6631.88	17708.5	16996.3	1241.29	598.835	929.336	425.228	3123.53	500.684	848.621	2158.92
Kilosa	12246.2	7643.05	19640.1	18757.8	1805.7	1238.36	1051.4	398.185	3545.11	1045.07	1054.41	1998.3
Morogoro rural	12977.8	8230.14	19134.2	18372.9	1555.46	788.672	986.916	541.163	3695.65	716.251	1144.05	2673.98
Morogoro urban	535.204	146.565	287.545	308.655	58.705	17.1446	15.0018	5.44786	80.5026	17.8249	15.2873	32.9467
Mvomero	6240.06	3203.6	7411.37	6840.73	819.67	581.712	630.196	178.368	1302.87	521.593	583.502	795.542
Ulanga	22348.8	15579.7	45895.3	46956.9	3807.63	1018.93	1086.76	640.257	8798.85	704.522	1194.27	4879.82
Mtwara	17680.8	12631.5	27258.5	26885.7	2900.48	1074.98	1529.32	668.882	6408.45	984.885	1705.54	3532.23
Masasi	9428.04	6566.37	14205	13690.8	1114.32	621.281	635.197	371.973	3182.22	563.319	752.715	2067.93
Mtwara rural	3747.2	2744.89	5939.93	5847.86	739.468	196.818	499.869	134.825	1424.36	163.826	495.412	661.216
Mtwara urban	193.109	119.409	225.331	249.64	43.59	7.01024	8.44529	3.8247	76.3419	7.01381	10.8866	25.1648
Newala	2129.6	1518.48	3189.59	3252.32	488.123	155.229	194.617	75.5229	785.449	157.101	219.531	356.356
Tandahimba	2182.8	1682.31	3698.67	3845.07	514.985	94.6461	191.191	82.7377	940.078	93.6256	226.996	421.568
Mwanza	37395.2	2865.64	6057.64	4684.97	319.805	803.273	722.266	166.901	807.809	687.668	596.203	773.877
Geita	6432.09	1494.03	3356.62	2328.98	121.754	518.001	545.42	85.948	323.171	406.26	421.085	343.467
Ilemela	387.323	45.8271	68.8126	91.6421	24.9888	1.09133	0.418201	0.649271	34.8237	2.00947	0.653909	8.33974
Kwimba	3222.11	71.2955	100.18	96.7729	8.54178	6.48538	1.63379	3.82931	30.5764	9.91796	3.19529	27.6036
Lake victoria mwanza	17988.3	345.335	880.509	839.705	66.4044	61.5572	27.2156	18.4343	152.934	54.489	26.5576	111.35
Magu	3043.48	124.112	181.686	171.47	14.2435	12.319	4.56824	7.5711	50.16	18.6494	7.92837	47.3706
Misungwi	2585.13	193.936	332.303	313.501	21.275	10.6183	17.1462	12.3115	81.7259	16.925	22.0043	73.2741
Nyamagana	36.8144	5.31181	11.2954	15.6523	4.43983	0.0270102	0.0555872	0.00030175	4.91718	0.0499631	0.0474844	0.297213
Sengerema	3008.47	505.189	994.099	714.851	44.7889	169.331	121.193	33.504	100.348	160.058	110.313	134.454
Ukerewe	691.471	80.6026	132.132	112.39	13.3695	23.8416	4.61548	4.65334	29.1522	19.3091	4.41806	27.7208
Pwani	31233.4	16583	35801.6	30118.2	1847.34	3574.95	2839.61	1115.96	5916.7	2660.26	2839.12	5166.52
Bagamoyo	8539.78	3883.29	7249.62	5304.86	323.373	1486.24	560.041	221.804	1105.56	1117.72	602.967	1056.92
Kibaha	1835.81	817.471	1561.8	1151.79	75.4393	242.37	191.186	51.8753	227.874	184.493	183.318	221.765
Kisarawe	4856.57	3122.55	6473.66	5469.26	345.113	613.957	546.251	189.268	1153.06	488.803	535.819	944.765
Mafia	21.6294	5.17508	10.6316	8.84874	0.177449	0.184125	1.29707	0.479075	1.38435	0.237735	1.45096	2.10187
Mkuranga	2740.67	1466.73	3237.13	2765.29	265.836	303.298	351.388	82.9687	551.254	238.681	307.063	369.693
Rufiji	13238.9	7287.83	17268.7	15418.1	837.398	928.9	1189.44	569.569	2877.56	630.325	1208.5	2571.27
Rukwa	75063.7	40001.4	96306.7	104815	15329.7	3921.46	2279.99	619.676	28056.3	2706.47	2279.19	6958.54
Mpanda	46118.7	32768.3	78232	86042.7	12576	2747.27	1604.34	413.725	23726.8	1769.18	1646.86	5624.7
Nkasi	16865.9	4387.19	11380.7	13035.2	2300.86	362.75	240.858	42.7345	3276.58	293.731	230.272	586.521
Sumbawanga rural	10608.3	2692.05	6331.09	5401.86	431.906	790.628	419.453	151.049	995.121	618.775	384.197	693.914
Sumbawanga urban	1470.97	153.891	363.052	335.595	20.8671	20.8154	15.3408	12.1671	57.8401	24.7816	17.8615	53.4048
Ruvuma	64040.2	47222.8	108942	107559	7612.75	3378.41	3501.03	2115.22	24857.6	2787.19	4120.29	15455.5
Mbinga	8079.18	4689.54	10659.6	10391.8	1168.26	586.253	638.053	211.709	2337.4	523.157	626.695	1202.17
Namtumbo	21768.9	17067.2	41377.5	42269.8	2875.18	498.101	747.789	736.836	9710.28	470.45	1057.59	5827.35
Songea rural	13968.1	10643.8	26567.6	25163.4	1398.67	934.469	1263.56	604.899	4994.36	694.967	1310.97	3643.5
Songea urban	347.798	122.011	256.326	299.354	56.0461	3.01563	7.63822	2.36463	88.5169	5.01484	5.24809	23.2296
Tunduru	19876.3	14700.3	30080.5	29435.1	2114.59	1356.57	843.994	559.408	7727.06	1093.6	1119.78	4759.29
Shinyanga	50372.8	11657.2	27619.6	29303.7	3939.6	1119.33	813.402	322.708	7265.21	1075.3	860.47	2455.95
Bariadi	10195.3	697.964	1039.68	1038.1	105.031	50.2921	21.5824	34.7293	336.058	81.4799	37.9053	242.498
Bukombe	9854.84	5623.83	14991.1	16577.6	2490.45	434.719	384.041	85.2515	4010.74	360.626	358.801	893.571
Kahama	8621.17	2708.06	6615.21	6430.9	635.75	426.409	289.592	104.044	1367.44	404.226	301.966	634.353
Kishapu	4278.18	49.1495	73.5607	62.3122	5.51004	12.555	2.07117	2.13259	18.0357	13.9448	2.85667	14.3111
Maswa	3911.16	156.286	242.229	189.668	4.97476	27.9809	14.4536	15.0992	31.631	37.9675	22.5178	64.1643
Meatu	9263.76	2226.26	4314.96	4731.7	678.755	119.829	72.8506	69.3291	1438.67	130.023	110.397	547.116
Shinyanga rural	3699.39	168.643	305.039	239.153	16.4746	44.7434	27.6629	9.95358	53.3992	42.6077	23.8841	48.7471
Shinyanga urban	549.037	26.9878	37.7763	34.314	2.65811	2.80278	1.14943	2.16802	9.23282	4.42613	2.14153	11.1868
Singida	50215.7	26266.9	52439	48687.6	4690.18	5329.91	2194.42	916.274	13344.2	3621.12	2463.17	6835.84
Iramba	7760.2	1706.99	3826.06	3508.51	335.842	347.206	223.047	83.1418	760.361	295.006	223.72	427.841
Manyoni	29063.7	18912.6	36071.8	35141.7	3670.9	2897.83	1140.44	562.049	10574.1	1960.79	1380.75	4995.12
Singida rural	12747.6	5592.29	12462.9	9981.37	680.706	2067.51	827.064	267.32	1997.46	1345.54	853.603	1395.07
Singida urban	644.272	55.0195	78.2974	56.0373	2.73135	17.3576	3.87001	3.76346	12.3284	19.7837	5.10396	17.8022
Tabora	76696.7	39782.4	87029.3	86266.2	11220.5	7953.17	3167.83	862.525	23718.1	5390.37	3199.39	7473.61
Igunga	7018.51	1046.05	2221.56	1847.42	190.599	406.031	115.874	42.829	395.292	306.774	120.271	223.694
Kaliua	229.668	0.861873	1.40644	0.253449	8.8125e-06	1.14739	0.00226719	0.00333506	1.8125e-05	0.854006	0.00228312	0.0055875
Nzega	8007.02	2081.08	4456.33	3100.33	127.849	845.398	504.488	133.946	469.292	619.73	464.593	527.416
Sikonge	27910.5	17862.7	38217.7	41884	5829.31	1373.88	596.248	192.925	12760.3	1005.07	728.521	3368.3
Tabora urban	1510.04	553.035	988.318	948.528	72.916	41.3014	39.6343	31.768	251.937	55.7851	54.8422	190.454
Urambo	20934.5	12869.2	29875.2	29179.6	4052.24	3241.84	1252.49	253.417	7661.39	2011	1144.07	2052.53
Uyui	11086.4	5369.44	11268.8	9306.06	947.568	2043.57	659.098	207.637	2179.85	1391.16	687.1	1111.21
Tanga	28241.1	18221.6	39808.9	36115.8	2841.68	2925.86	2520.07	1088.69	7470	2535.29	2747.98	5467.74
Handeni	8043.34	4873.08	9540.81	7364.73	444.91	1422.75	897.454	300.707	1434.98	1206.58	931.078	1300.26
Kilindi	6292.53	4892.77	10720.3	9659.72	907.212	900.22	817.013	250.505	2045.31	690.25	860.417	1296.63
Korogwe	3132.02	1725.26	4250.73	4041.09	252.328	142.968	182.856	136.13	722.013	150.611	221.21	631.385
Lushoto	4094.64	2898.22	7260.19	7508.31	700.141	81.4111	225.626	144.982	1641.81	90.9817	248.765	916.589
Muheza	4254.74	2958.76	6318.71	5957.16	424.741	280.458	320.378	185.43	1275.61	297.965	383.995	1001.1
Pangani	1800.92	696.061	1448.18	1320.91	81.345	78.2929	67.5079	62.8161	264.194	74.5191	90.21	267.123
Tanga	622.882	177.43	270.021	263.919	31.006	19.7524	9.23514	8.11888	86.0774	24.3804	12.3091	54.6586
Zanzibar south and central	702.419	494.428	1172.28	1062.01	52.4496	16.753	101.346	44.6147	179.695	18.0216	120.2	176.494
Kusini	203.007	151.484	396.792	310.302	1.26511	8.65206	59.2766	19.8222	19.1662	8.51165	67.0142	56.7854
Zansibar central	499.412	342.944	775.488	751.708	51.1845	8.1009	42.0691	24.7925	160.529	9.50997	53.1857	119.709
Zanzibar west	244.214	111.906	214.214	240.408	41.5484	1.53891	10.8908	2.92324	77.0882	2.19628	9.77257	22.8469
Magharibi	228.277	111.727	213.921	240.06	41.4902	1.53861	10.8903	2.92119	76.9529	2.19525	9.77022	22.8065
Mjini	15.9375	0.179043	0.292841	0.348205	0.0582544	0.000308	0.00052925	0.00205319	0.135294	0.00102688	0.00235	0.0403794
Zambia	751302	424523	940836	983175	108696	29348.6	23363.2	13646.2	254413	27314.4	29310.4	113472
Central	94553.1	50359.1	102433	106506	14054.3	6313.55	2350.28	1317.28	30707.8	5159.3	2997.79	11492.8
Chibombo	13039.5	3880.32	7267.17	6304.81	796.788	1326.17	300.838	132.13	1674.28	1080.7	333.774	791.491
Kabwe	1550.1	550.581	1107.14	963.811	63.1142	104.665	66.1818	35.5864	206.833	86.7684	80.712	176.252
Kapiri mposhi	17382.8	7927.28	16727.4	16420.9	2108.48	1670.54	547.653	196.729	4504.22	1245.62	602.989	1574.25
Mkushi	17617.9	12752.5	27715.8	28648.2	2893.27	1045.92	521.509	393.439	7677.65	797.004	766.001	3511.43
Mumbwa	21474.9	9753.6	17428.5	17025.2	1831.19	1481.68	442.456	310.383	5237.93	1257.51	597.544	2660.35
Serenje	23487.9	15494.8	32186.7	37142.9	6361.41	684.568	471.64	249.016	11406.9	691.705	616.771	2779.08
Copperbelt	31402	20522.6	54700.1	54514.1	6102.97	3388.57	2334.46	565.89	12073.7	1887.3	2097.87	4463.18
Chililabombwe	845.887	400.858	981.045	849.657	116.622	144.088	90.9852	12.9329	189.321	72.3409	71.2496	67.9394
Chingola	1657.97	616.6	1495.04	1602.66	218.007	39.3433	51.7167	19.3217	388.218	38.9055	55.5106	133.955
Kalulushi	1366.79	730.409	1841.93	1626.52	199.305	252.373	132.878	29.46	358.573	111.639	104.16	156.024
Kitwe	1077.75	295.631	603.651	506.037	82.4074	121.779	47.7269	10.5122	124.497	77.2789	40.6266	53.2231
Luanshya	681.164	236.796	549.789	535.546	106.278	74.2743	40.4899	5.75461	134.635	37.8155	30.059	34.2835
Lufwanyama	10217.8	8334.47	24025.6	24058.8	2219.7	944.716	993.151	248.666	4916.96	513.432	887.355	2016.52
Masaiti	2943.39	1823.57	4086.88	4123.64	649.829	311.817	245.883	55.3528	1034.26	220.366	222.854	346.058
Mpongwe	10639.5	7353.75	19309.9	19588.1	2235.25	1161.37	631.969	163.749	4542.2	667.846	608.292	1535.2
Mufulira	1061.14	442.722	1001.67	1051.39	178.111	52.8475	61.1187	14.4152	266.385	39.4627	53.3485	83.5187
Ndola	910.601	287.776	804.624	571.859	97.4661	285.964	38.5412	5.72552	118.691	108.214	24.4135	36.4549
Eastern	69031.9	41057.1	84325.4	86472.5	8556.47	3276.72	1844.27	1288.17	23895.1	3096.78	2611.75	11452.8
Chadiza	2593.07	1160.47	2553.74	2379.86	148.56	150.02	102.457	69.9042	471.881	160.42	132.676	395.412
Chama	18487.4	14775.4	32086.7	34799.3	3759.86	367.446	363.257	316.322	9930.45	354.457	574.76	3916.05
Chipata	5659.68	2447.52	4732.83	4097.53	236.977	496.423	231.203	144.632	863.472	479.456	306.668	797.842
Katete	3807.72	970.323	1759.68	1444.9	112.862	290.414	88.1186	49.1085	329.548	271.874	107.811	261.067
Lundazi	13869.6	8507.84	15260.7	14885.3	1151.06	867.172	382.676	276.634	4506.85	798.144	580.09	2622.38
Mambwe	6125.53	4566.74	9336.61	9640.52	1067.59	421.402	240.541	101.732	2837.76	355.765	304.324	1068.73
Nyimba	7513.15	3235.47	6720.37	6441.38	547.074	452.319	211.288	162.455	1535.2	421.644	282.394	996.154
Petauke	10975.8	5393.29	11874.8	12783.7	1532.49	231.52	224.729	167.377	3419.93	255.018	323.028	1395.18
Luapula	49457.7	25321.3	57704.5	62247.9	8499.52	1402.89	1807.04	746.059	16083.5	1524.79	1971.33	5741.07
Chiengi	3077.45	1546.7	4467.47	4774.54	682.267	124.909	212.34	37.9446	980.38	118.223	181.112	266.955
Kawambwa	9119.79	6585.79	15928.3	18572.7	3307.54	217.731	337.22	108.191	4920.55	251.431	362.9	1050.81
Mansa	9202.85	4998.46	10471.9	10746.3	1216.98	397.417	375.239	169.867	2886.55	434.798	420.66	1256.32
Milenge	7021.52	4837.7	10807.4	10878.9	854.847	281.289	290.234	211.901	2630.67	280.966	387.921	1537.99
Mwense	6790.46	4629.25	9920.92	10912.8	1571.93	197.417	272.151	110.472	3103.5	231.721	308.502	985.431
Nchelenge	4509	1536.47	4230.32	4291.96	488.261	97.0577	258.125	71.4213	839.162	101.288	234.654	361.341
Samfya	9736.66	1186.93	1878.22	2070.84	377.698	87.0712	61.728	36.2627	722.74	106.362	75.5825	282.229
Lusaka	22076.7	14429.7	32577	33600	3381.48	914.914	792.989	650.468	8119.1	844.749	1124.34	4341.13
Chongwe	10836.8	7739.69	17411.2	17975.6	1811.39	487.418	421.3	338.27	4413.09	439.281	598.504	2288.59
Kafue	6161.54	3055.18	6952.24	7259.52	939.674	354.95	179.509	97.9246	1794.4	312.809	215.166	732.729
Luangwa	4613	3598.88	8152.43	8299.89	620.038	68.9663	190.298	213.312	1889.73	88.7899	308.538	1311.71
Lusaka	465.345	35.9911	61.114	65.0667	10.3763	3.57982	1.88202	0.961555	21.885	3.86911	2.13098	8.10491
North-western	124234	94092.6	257925	280306	32085.9	2961.39	4759.25	1985.28	64718.2	2283.36	5259.3	21826
Chavuma	5121.08	1034.14	2385.34	2441.37	242.517	65.6685	76.1712	44.8522	536.616	71.3939	100.277	325.449
Kabompo	13714.4	11030.9	31771.2	32564.3	2168.29	382.36	598.668	394.346	6474.8	276.192	734.624	3543.47
Kasempa	20657.2	16758.3	43408.1	47105.1	4997.94	373.459	520.36	407.11	11488.9	299.501	713.704	4255.65
Mufumbwe	20462.9	16020.2	37386.6	41499.5	4988.53	303.786	328.051	243.886	11654.9	298.153	527.087	3539.6
Mwinilunga	20836.5	17444.9	53659.3	60160.2	7703.62	220.864	788.264	193.747	12924.3	205.877	827.11	3486.65
Solwezi	30010.5	24380.8	71151.7	76862.5	9523.7	1317.18	1945.47	550.282	16543.8	901.271	1856.03	5079.23
Zambezi	13431.4	7423.44	18162.9	19673	2461.29	298.076	502.261	151.053	5094.94	230.971	500.472	1595.95
Northern	147186	74752.3	156140	167969	21218.5	3749.85	3502.86	2137.08	46885.7	4458.76	4300.38	19105.9
Chilubi	5245.83	1026.87	2181.46	2218.79	245.088	61.9319	105.911	39.9095	555.634	79.0424	113.717	278.45
Chinsali	15444.7	8669.06	16779.1	17949.7	2538.62	530.178	539.533	298.22	5176.75	682.051	637.45	2172.62
Isoka	8108.08	4666.54	10048.4	11533	1873.59	146.914	147.886	94.0619	3322.56	190.036	188.146	965.923
Kaputa	14023.6	8145.25	20370.9	22271.3	2594.92	236.269	307.468	150.776	5686.15	237.869	353.14	1867.86
Kasama	10922.6	5505.93	10667.7	11991.4	1942.47	236.898	254.352	127.527	3702.44	303.661	313.304	1186.42
Luwingu	8873.86	4018.34	6370.69	7097.9	1248.19	213.245	187.002	120.691	2512.42	294.845	243.679	967.349
Mbala	7450.9	2118.33	3466.88	3294.04	360.785	322.524	116.571	94.5097	964.838	387.478	138.335	627.639
Mpika	39398.1	22946.7	49028.5	51495.6	5057.77	953.134	941.284	696.284	13889.8	1075	1254.39	6726.8
Mporokoso	12523.7	7228.25	14525.8	15625.6	2080.37	417.925	357.354	205.233	4510.29	511.854	436.21	1769.75
Mpulungu	10683.2	6990.96	17486.9	19002	2484.58	347.572	439.346	182.563	4686.37	300.694	465.436	1538.32
Mungwi	9947.07	2834.37	4358.92	4530.37	620.55	244.181	96.3823	108.51	1523.38	331.542	140.876	838.545
Nakonde	4563.77	601.717	855.072	959.041	171.619	39.0736	9.77102	18.7951	355.061	64.6863	15.6948	166.269
Southern	85989.6	32563.2	59005.3	58898.8	5547.97	2939.29	1386.7	1328.53	16889.7	3367.27	2025.2	10282
Choma	7014.82	2114.83	3825.51	3606.95	315.935	299.235	133.609	101.689	960.298	327.612	183.855	643.164
Gwembe	4614.55	2832.7	6117.28	6407.7	696.685	160.71	156.352	89.1958	1717.4	164.122	201.542	749.82
Itezhi-tezhi	5257.99	722.77	1158.56	1025.12	64.1627	122.777	34.9847	39.8446	275.463	135.739	54.4468	257.102
Kalomo	12082.8	3265.49	5988.05	5871.19	509.539	346.18	118.038	162.22	1558.19	424.588	196.84	1085.96
Kazungula	20005.2	8974.51	13881.9	13534.7	1105.25	805.04	216.38	431.126	4198.85	1080.9	405.077	3290.54
Livingstone	1402.42	603.139	988.681	1015.66	103.075	28.8047	21.9733	25.3167	324.266	44.506	36.5771	197.771
Mazabuka	5332.03	1235.77	2306.71	1990.31	121.753	231.165	130.966	76.0343	431.34	242.194	160.848	401.45
Monze	4374.19	901.337	1511.52	1349.96	85.5026	133.745	58.4915	54.8198	340.44	151.578	82.7118	326.579
Namwala	15407	6018.53	10084.2	10496	1109.95	390.596	147.737	159.823	3569.1	421.885	241.824	1785.53
Siavonga	5107.93	2946.6	6484.92	6542.05	620.698	260.046	195.852	107.666	1642.64	226.341	249.167	828.366
Sinazongwe	5390.61	2947.5	6657.89	7059.15	815.423	160.992	172.318	80.791	1871.76	147.803	212.309	715.759
Western	127371	71425.4	136026	132661	9249.34	4401.44	4585.32	3627.4	35040.4	4692.14	6922.42	24766.7
Kalabo	18084	6561.4	12724.8	11369.1	384.949	436.216	746.332	558.053	2156.64	537.635	1135.51	2731.24
Kaoma	22437.9	16326.8	32499	32436.3	2674.42	1313.28	837.757	586.098	9067.53	1161.11	1250.45	4847.07
Lukulu	17426	7740.61	17361.6	16721.1	1340.11	560.468	1036.16	383.998	3822.15	502.885	1130.92	2284.44
Mongu	10150.8	4665.27	9594.89	9677.03	798.94	238.009	289.217	189.545	2574.14	270.359	404.575	1416
Senanga	14440.8	9225.27	17688.4	16772.7	882.452	497.757	682.657	617.616	3936.52	551.619	1173.93	3562.66
Sesheke	28781.4	19854.8	34288.8	34295.2	2374.93	735.201	678.739	954.664	10173.9	967.579	1304.07	7408.16
Shangombo	16050.3	7051.29	11868.4	11389.5	793.541	620.507	314.454	337.431	3309.5	700.953	522.963	2517.1
Zimbabwe	390580	137095	259756	273059	31968.5	7880.59	6071.44	4711.99	80062.4	9140.31	8002.74	39885.9
Bulawayo	458.239	22.5564	35.3751	37.9	5.59824	1.92138	0.432098	0.719802	12.7674	2.75877	0.743996	6.28541
Bulawayo	458.239	22.5564	35.3751	37.9	5.59824	1.92138	0.432098	0.719802	12.7674	2.75877	0.743996	6.28541
Harare	897.081	51.0589	103.96	141.511	43.5545	3.11434	2.02132	0.867382	39.9368	3.34796	2.14956	5.62441
Harare	897.081	51.0589	103.96	141.511	43.5545	3.11434	2.02132	0.867382	39.9368	3.34796	2.14956	5.62441
Manicaland	35596.6	13601.7	33259.9	35155.8	4907.83	802.052	1661.09	548.778	8185.19	694.465	1348.91	3372.87
Buhera	5337.96	982.725	1990.29	2124.58	299.762	74.1168	50.7621	40.5935	548.82	87.7912	68.648	277.443
Chimanimani	3315.38	1973.25	5722.13	5664.16	697.055	187.644	486.604	80.7723	1128.87	102.937	306.134	435.266
Chipinge	5198.69	1788.1	3976.15	4260.17	610.397	130.057	146.923	49.3846	1153.71	106.601	140.689	387.066
Makoni	7871.92	2639.85	5494.85	6221.69	1035.07	78.8257	125.826	103.559	1682.72	106.601	171.728	678.76
Mutare	5635.09	2044.26	5105.29	5214.06	598.809	161.725	228.145	100.169	1136.15	151.06	222.942	534.061
Mutasa	2555.17	1535.91	4081.97	4360.84	660.927	65.3059	259.752	56.9951	966.768	52.4941	168.365	348.258
Nyanga	5682.35	2637.61	6889.24	7310.29	1005.81	104.377	363.08	117.304	1568.16	86.981	270.402	712.02
Mashonaland central	28336.3	10231.3	20986.7	21896.9	2811.5	794.843	674.846	431.537	5695.59	839.535	863.76	2832.15
Bindura	2290.6	880.679	2014.95	2013.09	262.694	121.3	106.382	36.8623	454.936	104.412	115.175	206.134
Centenary	4266.8	1307.81	2637.73	2991.74	537.962	83.8849	60.8281	39.2353	861.321	96.5158	78.1263	271.822
Guruve	7752.4	3140.85	6063.45	6104.08	545.532	201.004	148.393	155.504	1594.16	228.189	229.686	1088.74
Mazowe	4462.54	1172.44	2523.91	2578.89	306.31	98.0046	100.25	53.0694	636.22	106.159	120.47	309.556
Mount darwin	4499.94	1310.74	2593.17	2583.51	291.445	138.83	100.862	61.401	657.832	149.372	125.94	377.555
Rushinga	2319.47	1129.09	2501.4	2560.66	279.23	85.7556	84.2358	49.9773	624.89	81.5954	100.813	321.764
Shamva	2744.55	1289.69	2652.11	3064.98	588.329	66.0645	73.8949	35.4884	866.239	73.2921	93.5506	256.584
Mashonaland east	32095.7	9235.14	19471.7	21373	3111.96	439.581	448.81	322.313	5753.75	506.663	601.921	2372.62
Chikomba	6609.96	1451.35	2917.14	3413.4	653.275	64.7398	50.3956	41.8687	987.621	84.7106	74.0384	304.963
Goromonzi	2494.08	537.081	1050.04	1236.63	253.65	28.6883	23.6963	14.6677	362.482	34.3706	30.6906	109.528
Marondera	3542.99	644.052	1273.11	1311.22	173.164	65.8881	41.9295	27.2269	348.603	70.2629	54.0522	171.119
Mudzi	4126.9	1902.75	4419.23	4784.26	627.82	88.5551	115.418	58.8113	1213.74	81.3945	133.938	473.63
Murehwa	3481.61	856.725	1692.67	2020.33	416.899	24.3489	39.8409	25.0413	598.738	32.581	54.6914	170.703
Mutoko	4034.67	1721.76	3794.74	3965.29	351.415	39.5915	62.4978	78.7793	971.578	55.723	99.465	594.948
Seke	2562.08	445.054	752.733	729.535	98.3832	62.6084	37.5637	21.4032	212.545	67.2469	47.1922	118.059
Ump	2666.57	988.034	2065.73	2305.8	328.006	25.1434	36.6228	26.1714	666.043	29.1695	50.3279	242.473
Wedza	2576.82	688.339	1506.36	1606.5	209.353	40.018	40.8461	28.3437	392.401	51.2039	57.5245	187.192
Mashonaland west	57395.9	23413.2	42936.5	44499	4953.95	1530.78	986.414	873.915	13367.1	1657.38	1501.42	6887.77
Chegutu	5360.93	1253.89	2239.1	2300.33	292.776	120.12	62.9026	48.4781	692.546	128.353	90.4562	342.611
Hurungwe	19751.5	9041.52	16205.5	16576.4	1493.27	330.391	366.209	425.668	4774.62	486.057	629.862	3150.81
Kadoma	9289.76	4443.53	7968.44	8264.83	1113.43	532.288	176.617	107.988	2734.33	461.015	245.27	1003.53
Kariba	8135.34	2680.06	4220.13	4648.57	626.049	88.7684	40.2277	68.6093	1689.42	132.917	80.1646	777.188
Makonde	8776.52	4773.35	9860.18	10342.6	1197.34	312.991	242.596	159.327	2882.75	307.588	329.609	1253.6
Zvimba	6081.86	1220.9	2443.12	2366.26	231.088	146.221	97.8629	63.8439	593.417	141.446	126.054	360.03
Masvingo	56270.6	19231.2	34044.3	36443.5	4328.23	894.437	517.397	517.252	11724.2	1115.11	802.911	5588.49
Bikita	5176.88	2597.95	5239.82	5827.92	811.357	73.1718	80.9198	69.1664	1719.23	92.2369	118.065	668.343
Chiredzi	17565.9	4955.53	7564.72	8012.28	940.661	334.423	70.7624	87.9548	3007.6	394.211	125.09	1428.48
Chivi	3559.65	980.002	2206.23	2381.95	262.401	26.0274	30.302	30.3627	611.356	35.6864	44.8492	288.087
Gutu	7107.4	1873.05	3502.97	3643.77	408.353	79.9821	88.2856	99.2794	986.062	116.371	143.666	626.905
Masvingo	6900.7	2411.61	4994.56	5193.19	561.398	132.891	126.571	103.298	1360.55	159.318	174.594	717.091
Mwenezi	12855.8	5249.9	8064	8730.23	1002.85	201.509	59.4269	75.7028	3349.54	252.211	115.083	1532.91
Zaka	3104.19	1163.19	2472.04	2654.19	341.21	46.4339	61.1296	51.4874	689.858	65.0758	81.5629	326.668
Matabeleland north	75455.3	28526.2	50847.4	52189.2	4845.78	1494.61	911.261	1098.1	15678.2	2003.26	1494.2	9349.71
Binga	13242	7121.59	13209.7	14125.5	1524.19	284.314	166.978	157.205	4561.69	298.595	276.985	1984.05
Bubi	5530.89	1155.88	1801.09	1769.7	168.458	109.203	37.5079	53.1392	576.57	142.001	64.9789	372.288
Hwange	29742.9	10115.8	19262.4	19625.8	1595.83	359.212	419.835	453.381	5309.7	578.472	652.75	3574.61
Lupane	7748.42	3790.56	6488.19	6681.15	663.495	253.453	104.133	112.961	2213.98	282.397	177.977	1116.08
Nkayi	5311.75	2162.55	3915.15	3912.28	384.299	182.768	88.0933	116.296	1056.51	208.646	144.391	752.946
Tsholotsho	7785.22	2132.25	2939.37	2764.04	169.828	165.907	45.5457	133.695	836.523	292.026	88.9333	914.707
Umguza	6094.05	2047.59	3231.41	3310.74	339.677	139.752	49.168	71.4224	1123.18	201.126	88.1835	635.035
Matabeleland south	54634.5	15304.7	25603.4	27764.7	3159.51	447.532	221.45	329.06	9601.59	739.986	417.465	4544.85
Beitbridge	12921.5	2816.4	4365.27	4924.46	639.665	26.4744	20.8381	33.0897	1893.64	66.8185	45.6928	809.908
Bulilima north	6595.04	2080.45	3492.44	3543.09	337.888	127.172	60.8379	99.2221	1045.83	213.63	103.668	717.248
Gwanda	10736.1	4128.69	7121.85	7812.96	852.901	46.8291	48.9411	65.9307	2730.46	91.9853	97.586	1208.5
Insiza	8316.43	1700.59	2762.3	2726.87	240.258	171.341	36.5219	67.8075	848.72	227.562	67.0421	557.265
Mangwe south	6050	1527.38	2369.68	2650.61	325.919	16.8017	13.5786	14.6314	1023.63	38.9551	26.958	437.769
Matobo	7241.92	2350.51	4164.93	4677.05	599.854	33.6919	26.0062	28.0501	1633.34	59.7341	50.4073	606.93
Umzingwane	2773.45	700.642	1326.89	1429.63	163.022	25.2219	14.7265	20.3286	425.974	41.3005	26.1106	207.237
Midlands	49439.6	17477.8	32466.4	33558	3800.55	1471.72	647.718	589.445	10004.2	1577.81	969.271	4925.57
Chirumhanzu	4719.25	1512.87	2704.31	2775.55	293.685	116.194	46.0689	60.1803	829.813	143.056	76.6534	463.307
Gokwe north	7379.5	2683.6	4853.05	4922.8	563.892	272.401	119.914	101.747	1478.15	272.308	174.823	758.117
Gokwe south	11088.4	4128.76	7502.88	7566.65	850.009	448.374	192.566	145.292	2247.6	432.233	259.034	1189.8
Gweru	6189.33	1487.29	2592.14	2610.43	288.517	151.521	63.7704	54.9192	799.118	179.343	96.4421	412.318
Kwekwe	8813.65	3850.55	6688.41	6876.48	838.663	373.84	144.241	132.472	2186.22	397.936	228.954	1037.45
Mberengwa	4985.1	1669.4	3738.94	4041.21	407.262	30.8705	35.2615	38.8483	1099.03	45.5052	54.927	469.769
Shurugwi	3631.23	1253.99	2370.27	2614.11	363.979	59.5577	27.3265	33.2922	802.925	80.4525	46.7027	323.806
Zvishavane	2633.13	891.335	2016.38	2150.74	194.54	18.9631	18.5701	22.6944	561.288	26.9734	31.7352	271.004

## Sheet: Supplementary Data 2
Supplementary Data 2 | Carbon and land cover dynamics inside protected areas
Protected areas reduce deforestation and degradation and enhance woody growth across African woodlands
Iain M. McNicol et al. (2023) Communications Earth and Environment
Supplementary Table S3 - Change statistics for each Protected Area within our study region, based on the May 2021 version of the World Database of Protected Areas (WDPA). All carbon stock and area change estimates are from wooded lands, i.e. areas with an AGC density ≥10 MgC ha-1 at the start of the study period. Estimates of carbon stocks and changes are expressed in metric tonnes (Mg). Our esti…
Country	Protected Area	Designation	IUCN Category	Grouped Designation	Land area (km2)	Woodland area (km2)	AGC stocks (Mg C)		Carbon stock changes (Mg C)				Area changes (km2)
							2007 - 2010	2015 - 2018	Gains	Deforestation	Degradation	Minor losses	Gains	Deforestation	Degradation	Minor losses
Angola	Integral Nature Reserve and the Luando	Integral Nature Reserve	IV	National Park	8672.02	6448.66	1.50084e+07	1.58618e+07	1.43641e+06	134668	242083	206256	4048.92	145.473	342.683	1910.87
Angola	National Park Bicuar	National Park	II	National Park	7690.41	2279.04	3.57815e+06	3.24486e+06	170477	325082	61832.8	116859	926.433	354.03	123.709	874.009
Angola	National Park Cameia	National Park	II	National Park	14129.1	517.601	982418	939175	65912.1	36166.2	41840.7	31147.6	226.641	46.8636	54.6114	189.331
Angola	National Park Cangandala	National Park	II	National Park	627.894	532.055	1.40159e+06	1.35553e+06	46413.3	6124.03	34297.6	52044.5	231.726	7.83962	51.0138	241.436
Angola	National Park Iona	National Park	II	National Park	15195.1	3536.23	6.55577e+06	6.51917e+06	487026	103578	180050	239999	1546.68	190.223	298.603	1499.9
Angola	National Park Luengue-Luiana	National Park	II	National Park	10390.7	5459.75	8.35259e+06	8.75664e+06	817453	130498	102299	180606	3137.08	221.276	217.53	1882.22
Angola	National Park Mavinga	National Park	II	National Park	5573.36	3384.09	5.19214e+06	4.94246e+06	241740	159346	128782	203299	1433.96	262.069	245.828	1441.29
Angola	National Park Mupa	National Park	II	National Park	5330.79	2424.23	3.47119e+06	3.22126e+06	168787	235097	59609.7	124007	1004.38	296.385	120.74	1001.77
Angola	National Park QuiÃ§Ã£ma	National Park	II	National Park	8556.53	3550.52	8.99159e+06	8.91186e+06	416195	69289.1	173129	253512	1660.77	110.861	273.952	1504.5
Angola	Natural Regional Park Chimalavera	Regional Natural Park	V	Other	208.444	25.3801	44084.2	38035.6	967.913	2853.61	1866.98	2295.85	6.89512	3.76431	2.68817	12.0233
Angola	Partial Reserve Buffalo	Partial Reserve	IV	Wildlife Management	324.084	286.556	693505	741913	67466.9	3260.73	8326.03	7472.08	189.791	2.93225	12.0859	81.7212
Angola	Partial Reserve Namibe	Partial Reserve	IV	Wildlife Management	5263.4	693.735	1.09586e+06	994211	35741.2	33936.1	37882.4	65571.7	208.614	75.8695	64.2116	344.751
Katanga (DRC)	Kundelungu	Parc National	II	National Park	7972.6	4033.35	1.06203e+07	1.25939e+07	2.20058e+06	91658.9	89825.1	45501.8	3152.09	91.7779	113.947	675.048
Katanga (DRC)	Luama-Katanga	Domaine de Chasse	Not Reported	Wildlife Management	2276.44	1953.01	5.602e+06	6.08595e+06	840994	26558.5	260884	69605.7	1284.6	29.1355	230.791	408.343
Katanga (DRC)	Luama-Kivu	Domaine de Chasse	VI	Wildlife Management	3878.85	3022.36	1.06633e+07	1.10735e+07	871800	94737.9	203403	163486	1713.46	108.463	241.038	959.254
Katanga (DRC)	Lubudi-Sampwe	Domaine de Chasse	VI	Wildlife Management	3383.64	2387.49	5.9076e+06	6.31331e+06	594942	41310.4	70878.4	77035.1	1533.41	52.4395	112.001	689.405
Katanga (DRC)	Tshangalele - Kolwezi	RÃ©serve naturelle de	Not Reported	National Park	3270.91	2840.64	8.88761e+06	1.02756e+07	1.83604e+06	97417.4	313676	36976.7	2165.21	52.697	234.83	387.426
Katanga (DRC)	Upemba	Parc National	II	National Park	13369.7	7200.38	2.09877e+07	2.3656e+07	3.09136e+06	91907.7	210078	121140	5267.25	120.219	265.11	1547.21
Malawi	Amalika (WE)	Forest Reserve	Not Reported	Forest Reserve	2.94875	0.0482162	65.9933	114.112	50.0477	0.227625	0.524188	1.17678	0.0399219	0.00098	0.0010825	0.00620312
Malawi	Bunganya	Forest Reserve	Not Reported	Forest Reserve	31.2725	29.6824	97475.1	100279	7539.57	924.893	1808.93	2002.31	16.7398	0.555921	2.29161	10.0945
Malawi	Chigumula	Forest Reserve	Not Reported	Forest Reserve	4.30687	1.45414	2753.08	1759.5	144.546	838.476	222.329	77.3278	0.328601	0.599678	0.191029	0.334362
Malawi	Chimaliro	Forest Reserve	Not Reported	Forest Reserve	144.292	139.479	402477	441355	49222.7	2543.35	5852.74	1948.09	102.644	1.52686	7.08762	28.2153
Malawi	Chiradzulu	Forest Reserve	Not Reported	Forest Reserve	6.87	4.74378	10522.9	11995.4	2114.8	61.4132	368.337	212.513	2.93516	0.114262	0.407194	1.28629
Malawi	Chisasira	Forest Reserve	Not Reported	Forest Reserve	22.2319	21.4708	61484.3	57135	5276.65	690.259	7387.32	1548.36	9.72879	0.673334	5.43788	5.62939
Malawi	Dzalanyama	Forest Reserve	Not Reported	Forest Reserve	947.966	748.083	1.88228e+06	1.52761e+06	106303	213669	216021	31283.1	259.174	152.062	187.84	148.94
Malawi	Kalulu Hills	Forest Reserve	Not Reported	Forest Reserve	22.0862	21.6133	75093.6	29361.2	374.411	10574.7	35137.7	394.41	1.543	4.44138	13.9252	1.70274
Malawi	Kalwe	Forest Reserve	Not Reported	Forest Reserve	1.215	0.806675	1688.38	1684.04	146.783	21.8531	77.1531	52.1235	0.418037	0.0330713	0.07745	0.277972
Malawi	Kaning'ina	Forest Reserve	Not Reported	Forest Reserve	136.251	132.247	512503	569652	66858.1	105.303	4780.15	4823.91	94.3532	0.136173	5.2676	32.4886
Malawi	Kanjedza	Forest Reserve	Not Reported	Forest Reserve	1.2575	0	0	0	0	0	0	0	0	0	0	0
Malawi	Kasungu National Park	National Park	II	National Park	2332.72	2026.05	4.05983e+06	4.25955e+06	325333	25883.7	49642.9	50077.5	1293.03	25.8886	88.9768	617.927
Malawi	Kawilwe	Forest Reserve	Not Reported	Forest Reserve	5.22	2.92125	13859.6	14960.2	1364.22	0	188.799	74.7917	1.94007	0	0.167267	0.81395
Malawi	Lake Malawi National Park	World Heritage Site	Not Applicable	National Park	64.9062	31.9385	95150.1	107862	13096.6	22.702	310.24	51.5545	25.1863	0.0444669	0.450739	6.25597
Malawi	Lengwe National Park	National Park	II	National Park	904.824	712.492	1.61978e+06	1.32701e+06	58750	157802	144839	48874.3	235.24	111.509	137.068	228.583
Malawi	Litchenya	Forest Reserve	Not Reported	Forest Reserve	1.71375	0.544878	888.287	714.563	50.6079	151.643	41.9284	30.7598	0.185972	0.138203	0.0638994	0.156681
Malawi	Liwonde National Park	National Park	II	National Park	489.589	221.097	385250	321890	4677.84	11371.7	27859.5	28806.5	44.8059	20.7625	47.1597	108.329
Malawi	Mafinga Hills#	Forest Reserve	Not Reported	Forest Reserve	41.9787	21.9965	68042.9	80536.4	14677.4	334.446	1552.89	296.605	16.3525	0.411849	1.29836	3.93103
Malawi	Majete Wildlife Reserve	Wildlife Reserve	IV	Wildlife Management	692.443	552.87	1.09732e+06	990492	35501.5	16564.6	76235.6	49526.4	187.239	27.4972	105.703	232.325
Malawi	Malabvi	Forest Reserve	Not Reported	Forest Reserve	2.26812	2.11164	4934.31	4627.67	334.243	123.919	347.518	169.444	0.802903	0.140817	0.412324	0.755328
Malawi	Mangochi	Forest Reserve	Not Reported	Forest Reserve	410.906	358.098	1.11859e+06	1.37087e+06	285426	15887	14956.3	2296.34	291.521	10.5974	14.94	41.023
Malawi	Masambanjati	Forest Reserve	Not Reported	Forest Reserve	0.456875	0.432664	793.406	790.548	66.8285	11.2624	20.0151	38.4086	0.174921	0.0246494	0.0399919	0.193047
Malawi	Masenjere	Forest Reserve	Not Reported	Forest Reserve	1.64312	1.40393	2580.31	2599.15	271.422	18.0994	158.021	76.4581	0.726889	0.0286225	0.214912	0.433218
Malawi	Matandwe	Forest Reserve	Not Reported	Forest Reserve	298.233	244.439	493089	443540	21950.9	12704	37912.6	20883.8	85.1357	17.2341	45.3733	96.6525
Malawi	Matipa#	Forest Reserve	Not Reported	Forest Reserve	9.13125	8.68994	31077.3	35348	4576.12	64.1737	236.764	4.50836	6.74317	0.0726431	0.297211	1.57669
Malawi	Michiru	Forest Reserve	Not Reported	Forest Reserve	26.7169	13.7552	35534.1	20837.3	248.643	8969.55	4787.32	1188.6	1.20743	5.36667	3.89693	3.28188
Malawi	Mtangatanga	Forest Reserve	Not Reported	Forest Reserve	77.6594	74.6559	286049	289812	15050.7	837.381	5612.68	4837.53	40.405	0.721267	5.8626	27.6679
Malawi	Mua-Tsanya	Forest Reserve	Not Reported	Forest Reserve	8.75875	7.25482	13178.3	5703.63	6.03571	5282.36	1950.89	235.356	0.0599094	4.70291	1.92102	0.569932
Malawi	Mughese	Forest Reserve	Not Reported	Forest Reserve	6.17125	2.80556	10680.4	10903.5	788.372	4.13525	390.514	170.584	1.49473	0.00493	0.362243	0.943691
Malawi	Mulanje	Forest Reserve	Not Reported	Forest Reserve	566.869	355.892	1.0958e+06	1.05212e+06	121981	37474.2	106654	21532	151.451	36.5687	85.2791	82.562
Malawi	Musisi	Forest Reserve	Not Reported	Forest Reserve	60.3694	53.7873	154777	172439	25703.5	806.639	5303.33	1931.52	36.6276	0.842126	4.63677	11.6772
Malawi	Mvai	Forest Reserve	Not Reported	Forest Reserve	39.3469	19.5077	34628.5	31061.6	2332.08	2207.43	2350.87	1340.64	7.17623	3.04986	2.92987	6.34595
Malawi	Mwabvi Wildlife Reserve	Wildlife Reserve	IV	Wildlife Management	334.884	264.668	620715	560903	22819.5	14575.1	39438.2	28618.9	88.5849	17.9995	52.0081	105.786
Malawi	Ndirande	Forest Reserve	Not Reported	Forest Reserve	12.4113	2.25019	3370.5	2793.46	393.869	709.979	145.514	115.421	0.721535	0.736667	0.185156	0.605881
Malawi	Nkhotakota Wildlife Reserve	Wildlife Reserve	IV	Wildlife Management	1760.72	1576.61	4.0829e+06	4.6163e+06	686062	14781.7	72682.4	65202	1102.08	11.4094	91.4362	370.879
Malawi	Nkhwazi	Forest Reserve	Not Reported	Forest Reserve	14.5906	13.8134	60870.3	54445.1	676.371	80.2303	3880	3141.38	3.74007	0.107144	3.47114	6.49486
Malawi	Nyika National Park	National Park	II	National Park	3064.78	1853.92	5.26276e+06	5.821e+06	786635	21543.1	131445	75411.4	1231.85	28.9964	143.043	449.887
Malawi	Perekezi	Forest Reserve	Not Reported	Forest Reserve	136.081	132.349	459446	521561	66773	1131.11	3663.44	136.714	104.592	1.06692	3.47737	23.2088
Malawi	Phirilongwe	Forest Reserve	Not Reported	Forest Reserve	158.659	117.873	306296	286865	12135.3	7988.96	11134	12442.8	40.8017	7.85639	16.7113	52.4921
Malawi	Ruvuo	Forest Reserve	Not Reported	Forest Reserve	43.1469	41.7049	114661	107454	8331.97	1126.67	11368.6	3044.01	17.9128	1.08383	10.5585	12.1381
Malawi	Sambani	Forest Reserve	Not Reported	Forest Reserve	1.03062	0.628291	1361.79	452.3	0.0301628	625.271	282.899	1.28791	4.375e-06	0.442814	0.183547	0.00186312
Malawi	Soche	Forest Reserve	Not Reported	Forest Reserve	3.07	1.96563	4620.94	2977.96	71.9896	592.847	1007.29	114.828	0.28434	0.565399	0.746219	0.369307
Malawi	South Viphya	Forest Reserve	Not Reported	Forest Reserve	1522.66	1135.4	3.73491e+06	3.0447e+06	275277	296828	605229	63428.5	464.092	114.173	307.839	248.98
Malawi	Thambani	Forest Reserve	Not Reported	Forest Reserve	43.1456	41.9576	160950	160211	9800.79	129.941	5619.69	4790.19	19.0377	0.201641	6.24771	16.4705
Malawi	Thuchila	Forest Reserve	Not Reported	Forest Reserve	15.7294	12.2487	26006.4	17967.4	793.78	2030.76	5931.35	870.683	2.34494	1.93846	4.7403	3.22283
Malawi	Thyolo	Forest Reserve	Not Reported	Forest Reserve	11.7863	10.2255	15464.8	9361.58	16.9468	3086.46	1816.43	1183.43	0.233287	4.60968	2.4369	2.94273
Malawi	Uzumara	Forest Reserve	Not Reported	Forest Reserve	4.85625	2.12543	6647.36	6503.78	341.73	2.42319	243.599	239.29	0.945968	0.00565125	0.315644	0.858097
Malawi	Vinthukutu	Forest Reserve	Not Reported	Forest Reserve	18.8062	18.4231	57870.4	40985.7	32.566	394.902	14148.1	2309.11	0.136608	0.384973	14.1729	3.72741
Malawi	Vwaza Marsh Wildlife Reserve	Wildlife Reserve	IV	Wildlife Management	957.883	766.198	1.73984e+06	1.99678e+06	263433	2696.71	4527.15	734.007	609.004	4.50249	8.74205	143.84
Malawi	Wilindi	Forest Reserve	Not Reported	Forest Reserve	7.85687	7.27427	25077.8	26171.3	1811.99	29.9964	384.702	303.816	4.43891	0.0557044	0.468473	2.31091
Malawi	Zomba#	Forest Reserve	Not Reported	Forest Reserve	141.002	91.6007	233826	211863	26150.4	15792	26519.6	5801.52	34.6163	10.8643	22.4576	23.6498
Mozambique	Banhine	National Park	IV	National Park	6016.28	1862.7	2.42536e+06	2.35324e+06	113329	70498.4	24182	90773.3	786.373	154.893	56.399	863.93
Mozambique	Bloco A Luwiri	Hunting Reserve	V	Wildlife Management	3140.86	2475.96	5.43211e+06	5.64136e+06	392726	19610.7	60810.8	103052	1434.86	28.1091	117.989	894.682
Mozambique	Bloco B Kambaco	Hunting Reserve	Not Reported	Wildlife Management	2176.4	1406.96	2.92112e+06	3.04918e+06	239077	11380.7	36787.1	62843.5	797.598	26.6883	73.3064	509.146
Mozambique	Bloco C Luwiri	Hunting Reserve	IV	Wildlife Management	4470.92	2724.01	4.61521e+06	4.64995e+06	226397	21563.2	50142	119956	1350.62	59.6303	117.322	1195.75
Mozambique	Bloco D Desocupado	Hunting Reserve	Not Reported	Wildlife Management	2205.63	1844.46	4.09405e+06	4.0601e+06	255674	127764	102582	59285.5	998.769	92.9225	122.719	629.774
Mozambique	Bloco D2 Dr. Read	Hunting Reserve	Not Reported	Wildlife Management	3393.72	2970.34	7.61657e+06	7.65185e+06	305099	14888.5	83218.6	171711	1526.19	19.9164	156.361	1267.64
Mozambique	Bloco E Niassa Hunter	Hunting Reserve	V	Wildlife Management	3993.15	2326.27	3.97901e+06	4.04517e+06	218023	15690	44496.6	91683.6	1199.28	46.2266	101.471	978.657
Mozambique	Chirindzene	Natural Reserve	Not Reported	Other	0.33875	0	0	0	0	0	0	0	0	0	0	0
Mozambique	Coutada Oficial N0. 12	Hunting Reserve	IV	Wildlife Management	2681.41	2594.5	8.20589e+06	7.97692e+06	387174	28940.4	314649	272550	1182.7	24.217	352.626	1034.88
Mozambique	Coutada Oficial No 4	Hunting Reserve	Not Reported	Wildlife Management	3165.65	2231.81	4.24945e+06	4.46727e+06	426914	73399.9	87118.3	48578.5	1416.11	67.9905	123.635	623.705
Mozambique	Coutada Oficial No 5	Hunting Reserve	Not Reported	Wildlife Management	6248.84	2182.19	3.69937e+06	3.96738e+06	387340	25834.6	34436.9	59064	1336.85	55.2849	70.6941	718.681
Mozambique	Coutada Oficial No. 10	Hunting Reserve	Not Reported	Wildlife Management	2567.92	1188.34	3.25003e+06	3.17048e+06	203769	24697.8	162530	96089.7	579.148	31.4397	160.773	416.855
Mozambique	Coutada Oficial No. 11	Hunting Reserve	Not Reported	Wildlife Management	1868.18	1286.61	4.2793e+06	4.12213e+06	205996	12312.5	206899	143958	573.211	12.9534	204.941	495.467
Mozambique	Coutada Oficial No. 13	Hunting Reserve	Not Reported	Wildlife Management	5859.08	4285.45	7.99806e+06	8.1467e+06	788689	173406	287356	179289	2431.7	180.523	355.364	1316.84
Mozambique	Coutada Oficial No. 14	Hunting Reserve	Not Reported	Wildlife Management	631.165	9.56226	15955.1	9234.05	488.478	5570.14	1218.72	420.624	1.62339	4.90407	1.19126	1.83983
Mozambique	Coutada Oficial No. 15	Hunting Reserve	Not Reported	Wildlife Management	1292.25	453.721	951475	882562	40027.9	42490.8	36153.5	30296.3	178.449	49.0152	46.4098	179.72
Mozambique	Coutada Oficial No. 6	Hunting Reserve	Not Reported	Wildlife Management	3017.84	1809.79	4.15058e+06	4.05903e+06	373838	244497	158126	62775.4	988.217	178.431	156.149	486.658
Mozambique	Coutada Oficial No. 7	Hunting Reserve	Not Reported	Wildlife Management	4728.93	3220.47	6.73431e+06	6.37513e+06	398308	232289	310710	214486	1432.16	220.687	383.664	1183.32
Mozambique	Coutada Oficial No. 8	Hunting Reserve	Not Reported	Wildlife Management	307.416	70.3653	115110	64844.7	851.964	37418.7	9472.12	4226.47	7.40005	36.158	10.7328	16.0512
Mozambique	Coutada Oficial No. 9	Hunting Reserve	Not Reported	Wildlife Management	3732.8	2516.55	4.9922e+06	4.85546e+06	485650	241713	257660	123016	1267.62	207.686	287.373	753.314
Mozambique	Derre	Forest Reserve	Not Reported	Forest Reserve	1558.61	1314.33	2.86381e+06	2.43596e+06	184115	291727	247226	73008	478.35	239.05	258.337	338.418
Mozambique	GilÃ©	National Reserve	Not Reported	National Park	2810.73	2633.34	6.78059e+06	6.68958e+06	264705	6728.49	142449	206538	1243.17	9.50337	242.475	1138.06
Mozambique	Gorongosa	National Park	Not Reported	National Park	3644.85	2149.53	4.96178e+06	5.54336e+06	796195	59632.4	89755.2	65230.9	1472.85	60.1561	116.358	499.893
Mozambique	Inhamitanga	Forest Reserve	Not Reported	Forest Reserve	10.3681	10.264	30947.2	28707.7	736.492	599.966	1081.82	1294.12	3.78416	0.334198	1.30955	4.83563
Mozambique	Licuati	Forest Reserve	Not Reported	Forest Reserve	132.051	127.45	320314	299859	13243.6	9657.42	13494.3	10546.2	52.3667	5.96814	17.5565	51.5534
Mozambique	Limpopo	National Park	Not Reported	National Park	10439.5	4496.95	6.42718e+06	6.35958e+06	341115	106611	83641.2	218456	2071.76	239.423	193.358	1990.54
Mozambique	Maputo	Special Reserve	Not Reported	National Park	1015.9	306.426	879259	914504	70797	6032.06	17362.1	12158	177.955	7.982	23.7396	96.7237
Mozambique	Maronga	Forest Reserve	Not Reported	Forest Reserve	144.242	122.413	449651	452518	41249.2	2271.19	29227.8	6883.58	66.2126	1.15781	21.7538	33.2871
Mozambique	Marromeu	Game Reserve	Not Reported	Wildlife Management	1533.87	18.3304	33174.5	24145.6	1126.15	7428.4	1490.15	1236.44	3.50921	8.1799	1.83316	4.80047
Mozambique	Matibane	Forest Reserve	Not Reported	Forest Reserve	104.369	66.1182	163005	157278	11314.8	8360.73	6415.93	2265.07	33.6714	7.69275	7.2323	17.5139
Mozambique	Mecuburi	Forest Reserve	II	National Park	2358.53	1937.37	4.46955e+06	4.17263e+06	352305	331596	249903	67728.1	988.46	220.299	236.117	492.267
Mozambique	Moribane	Forest Reserve	II	National Park	154.812	144.913	523023	533925	67249.6	3341.13	47091.3	5914.81	81.8828	1.88968	32.6675	28.4711
Mozambique	Mucheve	Forest Reserve	II	National Park	87.375	50.6637	95074.1	67953.7	5739.15	20169.5	10202	2488.13	14.4229	15.4101	9.58248	11.2354
Mozambique	MupaluÃ©	Forest Reserve	II	National Park	265.783	171.082	463626	423389	40987.6	19095.4	48706.6	13422.6	64.0969	17.0933	40.0866	49.7846
Mozambique	NhapacuÃ©	Forest Reserve	Not Reported	Forest Reserve	23.5512	17.4066	56164.1	49457.9	1303.48	154.234	4792.26	3063.11	4.59072	0.230834	5.09046	7.49354
Mozambique	Niassa	Game Reserve	II	National Park	22640.7	14761.8	2.78675e+07	2.88787e+07	2.00073e+06	181574	277769	530223	8239.7	289.634	587.348	5641.94
Mozambique	Pomene	Game Reserve	II	National Park	121.419	1.13846	1747.56	1461.4	52.3472	120.455	138.403	79.6506	0.340982	0.147946	0.162771	0.486337
Mozambique	Quirimbas	National Park	IV	National Park	8007.08	6468.84	1.75045e+07	1.62972e+07	651040	555098	756732	546551	2709.31	335.976	835.628	2587.51
Mozambique	Regime de VigilÃ¢ncia da Extinta Coutada No. 1 (Piro)	Hunting Reserve	Not Reported	Wildlife Management	1276.71	718.995	1.61035e+06	1.5642e+06	164639	89119.3	84948.7	36723.9	369.847	69.6587	83.4477	195.914
Mozambique	Regime de VigilÃ¢ncia da Extinta Coutada No. 3 (Nkanga Ntoce)	Hunting Reserve	VI	Wildlife Management	1059.21	798.775	1.65415e+06	1.54543e+06	81829	45596.6	92047.4	52902.3	355.921	45.9342	100.818	295.948
Mozambique	RibÃ¡uÃ¨	Forest Reserve	Not Assigned	Forest Reserve	123.018	87.5766	190313	147759	9660.86	24940.4	20107.7	7166.72	19.9193	22.5084	20.1961	24.9365
Mozambique	RÃ©gulo Zomba	Forest Reserve	Not Reported	Forest Reserve	22.9131	5.26685	8173.3	7646.57	1185.35	1099.24	362.444	250.406	2.22304	1.26944	0.421507	1.35047
Mozambique	Zinave	National Park	Not Assigned	National Park	3859.67	2530.97	4.74478e+06	5.01756e+06	433195	37841.9	55026.9	67546.4	1538.1	63.8064	101.238	827.254
Mozambique	Zona de Vigilancia da REM	Not Reported	IV	Other	938.308	350.06	910107	921651	60161.6	5126.9	21561.4	21929.9	180.914	8.30101	32.0692	128.737
Tanzania	Amani	Nature Reserve	Ib	National Park	129.153	118.912	495449	524054	46796.9	2194.54	12028.9	3968.72	72.1169	0.702393	11.2073	34.8845
Tanzania	Arusha National Park	National Park	II	National Park	104.24	77.3188	251491	309028	60734.9	1959.42	1469.87	231.042	66.262	2.03286	1.51436	7.50615
Tanzania	Baga I (Mzinga)	Forest Reserve	IV	Forest Reserve	30.5637	29.5934	119071	140213	20608.1	39.8648	183.584	757.19	24.82	0.0699656	0.385248	4.31732
Tanzania	Bagai	Forest Reserve	IV	Forest Reserve	2.2825	2.27172	9808.01	10785	1074.99	0	52.1542	45.8521	1.57989	0	0.0794794	0.612377
Tanzania	Balangai West	Forest Reserve	IV	Forest Reserve	9.34938	8.98783	36608.2	42088.7	5616.24	9.49413	268.362	142.11	6.68109	0.0152087	0.452289	1.83897
Tanzania	Bamba Ridge	Forest Reserve	IV	Forest Reserve	8.80312	7.92417	29788.5	32439.2	3572.6	27.3184	561.892	332.728	5.11196	0.0193638	0.537722	2.25504
Tanzania	Bassi	Forest Reserve	Not Reported	Forest Reserve	0.088125	0.0364261	40.5362	21.5896	0.0193117	16.2503	0.011875	2.66512	0.00159187	0.0248344	2.3125e-05	0.00995438
Tanzania	Bereku	Forest Reserve	Not Reported	Forest Reserve	48.2212	46.9236	201741	186663	596.852	503.908	5881.61	9289.84	14.2336	0.504874	6.74888	25.4365
Tanzania	Biharamulo	Forest Reserve	Not Reported	Forest Reserve	1426.77	1041.98	2.69909e+06	2.4042e+06	248900	216015	285582	42191.4	482.792	143.556	211.964	203.578
Tanzania	Bombo East I	Forest Reserve	VI	Forest Reserve	10.0594	8.78046	19007.4	19073.6	1722.43	445.3	623.628	587.241	4.43135	0.584145	0.864663	2.89912
Tanzania	Bombo East II	Forest Reserve	VI	Forest Reserve	3.5525	3.21611	6082.32	5538.92	244.955	60.7819	439.571	288.006	1.12222	0.102813	0.656585	1.33409
Tanzania	Bombo Makole	Forest Reserve	Not Reported	Forest Reserve	2.4425	2.28081	4532.93	5386.33	903.303	2.65081	28.1352	19.1153	1.85473	0.00658938	0.0459206	0.373364
Tanzania	Bombo West	Forest Reserve	VI	Forest Reserve	33.3944	26.6911	53285.9	52202.8	2534.1	153.672	1601.82	1861.68	12.3844	0.268438	2.89073	11.1437
Tanzania	Bondo	Forest Reserve	Not Reported	Forest Reserve	26.2838	24.8797	51675.9	26942.5	81.192	14886.5	8489.03	1439.08	1.25884	10.0701	9.22495	4.32387
Tanzania	Bujingwa	Forest Reserve	Not Reported	Forest Reserve	0.155	0	0	0	0	0	0	0	0	0	0	0
Tanzania	Bulongwa Madehani	Forest Reserve	Not Reported	Forest Reserve	1.43375	1.06287	2616.67	2915.42	449.464	8.59212	94.3685	47.7571	0.665374	0.0176306	0.0984256	0.281266
Tanzania	Burko	Forest Reserve	Not Reported	Forest Reserve	4.31375	3.68677	11099.5	11152.2	879.035	62.5768	336.76	427.061	1.54392	0.0751237	0.421315	1.64617
Tanzania	Burunge WMA	Wildlife management area	Not Reported	Wildlife Management	911.149	69.9057	137886	132715	15841.4	13459.2	4888.31	2665.15	34.9473	12.5551	5.49009	16.8898
Tanzania	Buyange	Forest Reserve	Not Reported	Forest Reserve	3.48438	0.476529	651.777	402.68	2.34323	183.638	22.0121	45.7901	0.0344988	0.245928	0.0438438	0.151985
Tanzania	Buyonga	Forest Reserve	Not Reported	Forest Reserve	0.13	0.00523327	6.05717	5.59291	0.118039	0.0213125	0.002875	0.322039	0.00139125	0.00020875	2.8125e-05	0.00359875
Tanzania	Bwiregi	Forest Reserve	Not Reported	Forest Reserve	0.491875	0.429053	684.193	768.298	115.828	19.9123	5.48631	6.32437	0.306893	0.0290425	0.0114112	0.0816225
Tanzania	Chala Hills	Forest Reserve	Not Reported	Forest Reserve	29.2894	6.51117	10232.3	7129.94	93.7123	1750.45	784.965	660.668	0.803056	2.3212	1.11143	2.27294
Tanzania	Chamanyani	Forest Reserve	Not Reported	Forest Reserve	6.78562	6.09397	14416.6	11708.1	232.702	402.407	1856.63	682.182	1.31962	0.492949	2.018	2.26258
Tanzania	Chambogo	Forest Reserve	IV	Forest Reserve	52.3862	41.3589	118484	121338	9435.29	268.681	3299.51	3013.55	22.0297	0.5173	3.99438	14.8129
Tanzania	Changandu	Forest Reserve	VI	Forest Reserve	62.1894	53.3844	111496	109502	5471.02	1110.01	2800.39	3554.56	24.7532	1.53942	5.25136	21.8346
Tanzania	Chemi chemi	Forest Reserve	Not Reported	Forest Reserve	0.0675	0.000421131	0.350066	0.505514	0.14013	0.00125	0	0.0165678	0.000345625	8.125e-06	0	6.375e-05
Tanzania	Chenene East	Forest Reserve	Not Reported	Forest Reserve	219.863	217.332	710760	781471	109667	19144.4	18376.8	1434.31	164.31	7.43009	13.8349	31.7536
Tanzania	Chilangala	Forest Reserve	Not Reported	Forest Reserve	15.4712	8.20501	18398.2	21969.5	4431.59	480.289	233.733	146.281	5.98041	0.596402	0.321388	1.3051
Tanzania	Chimala Scarp	Forest Reserve	Not Reported	Forest Reserve	172.268	136.084	358139	358585	29974.7	2289.75	16695.5	10543.6	65.0369	2.90529	19.5869	48.5417
Tanzania	Chinene West	Forest Reserve	Not Reported	Forest Reserve	267.046	265.763	813985	966209	176779	1335.2	17676.1	5543.47	207.316	0.684678	20.3633	37.3941
Tanzania	Chitoa	Forest Reserve	Not Reported	Forest Reserve	18.0894	11.8813	38929.3	34124.6	266.099	745.309	2421.77	1903.77	2.83225	0.720569	2.75795	5.56999
Tanzania	Chome	Forest Reserve	Not Reported	Forest Reserve	134.629	126.78	470849	519377	57427.2	816.203	6701.79	1380.86	88.7457	1.08431	7.60037	29.3471
Tanzania	Chongweni	Forest Reserve	Not Reported	Forest Reserve	0.4025	0.400429	1187.73	1257.43	108.05	0.33175	13.9121	24.1056	0.238285	0.00066	0.0236337	0.137841
Tanzania	Chumwa Range	Forest Reserve	Not Reported	Forest Reserve	123.529	113.52	394442	475339	83170.7	446.547	2938.56	1110.84	95.8938	0.380294	2.93603	14.3064
Tanzania	Chuvwi	Forest Reserve	Not Reported	Forest Reserve	3.27687	2.80424	9883.42	10084.4	610.572	18.5521	134.323	256.692	1.47473	0.0209288	0.180816	1.12771
Tanzania	Dabaga New	Forest Reserve	IV	Forest Reserve	33.7106	33.6299	131274	151539	21394.8	86.3802	1308.59	265.329	27.4897	0.0688225	1.19733	4.87399
Tanzania	Derema	Forest Reserve	Not Reported	Forest Reserve	35.9325	35.2045	137247	148738	16279.3	19.476	2794.29	1975.25	21.604	0.0146337	3.00193	10.5839
Tanzania	Dindili	Forest Reserve	IV	Forest Reserve	8.90062	6.04997	22584.5	17012.9	201.758	367.133	4424.33	981.959	0.734449	0.332249	3.23368	1.749
Tanzania	Disalasala	Forest Reserve	Not Reported	Forest Reserve	0.15875	0.158699	445.126	373.596	9.73861	0.001125	63.7296	17.5383	0.0428444	3.75e-06	0.0573019	0.0585369
Tanzania	Dodoma Reservoir	Forest Reserve	Not Reported	Forest Reserve	4.3275	0.370134	471.572	370.059	0.819991	49.5255	18.8368	33.9705	0.0516912	0.0888437	0.0253706	0.203874
Tanzania	Enduimet WMA	Wildlife management area	Not Reported	Wildlife Management	1363.97	114.122	169414	180993	33734	13795.1	3040.01	5320.71	56.0558	21.352	4.29834	32.3524
Tanzania	Essimingor	Forest Reserve	Not Reported	Forest Reserve	53.92	48.3242	151718	142287	6093.58	193.195	8048.04	7283.32	16.1894	0.227071	9.25723	22.6483
Tanzania	Fonera	Forest Reserve	Not Reported	Forest Reserve	0.590625	0.339883	607.792	839.413	233.709	0.384	0.54175	1.16233	0.291903	0.00166938	0.00181125	0.0443538
Tanzania	Forest Reserve Name Unknown No. 2	Forest Reserve	Not Reported	Forest Reserve	0.116875	0.0373447	67.5599	98.9401	31.7164	0.028625	0.154188	0.153445	0.0335594	0.0002075	0.00036	0.003205
Tanzania	Garafuno	Forest Reserve	Not Reported	Forest Reserve	2.23312	0.509392	857.312	1227.36	369.805	0.236125	0.89875	1.3734	0.487829	0.00029625	0.00159437	0.0195925
Tanzania	Geita	Forest Reserve	Not Reported	Forest Reserve	493.014	397.828	1.03028e+06	717703	36798	136372	188415	24587.8	83.5348	90.1555	143.041	81.057
Tanzania	Gelai	Forest Reserve	Not Reported	Forest Reserve	27.5475	18.4555	35908.1	30841.6	1153.81	1731.45	2416.85	2071.99	4.14735	2.58364	3.69618	8.02457
Tanzania	Gombe National Park	National Park	II	National Park	30.9844	11.5127	38145.8	41277.1	4577.65	170.832	644.773	630.758	6.93051	0.249896	0.852559	3.47923
Tanzania	Gonja	Forest Reserve	Not Reported	Forest Reserve	0.420625	0.420625	1598.56	1655.56	92.0427	0.0074375	14.9249	20.1104	0.242251	1.25e-05	0.0273644	0.151012
Tanzania	Goweko	Forest Reserve	Not Reported	Forest Reserve	407.238	259.435	621154	554171	41486.7	41578.8	49560.9	17330.1	110.001	27.005	49.2923	73.1093
Tanzania	Grumeti G.R.	Game reserve	Not Reported	Wildlife Management	396.222	23.64	38372.2	36692.1	3674.56	2647.04	1270.85	1436.73	9.85198	3.64774	1.99263	8.1385
Tanzania	Gulosilo	Forest Reserve	Not Reported	Forest Reserve	33.67	32.6599	108061	94884.8	4787.69	6088.85	8965.16	2909.43	12.4865	2.13728	6.05552	11.9796
Tanzania	Gumbiro	Forest Reserve	Not Reported	Forest Reserve	2.17687	1.69838	3483.19	3067.02	117.675	153.055	269.474	111.311	0.606219	0.162607	0.317729	0.611561
Tanzania	Gwami	Forest Reserve	Not Reported	Forest Reserve	54.1306	50.0508	84905.8	100235	18078.9	1301.16	829.567	619.182	39.0355	1.1818	1.56639	8.26137
Tanzania	Hanang	Forest Reserve	Not Reported	Forest Reserve	54.6431	38.2093	120376	174365	54225.6	59.1565	279.478	102.096	36.2268	0.08787	0.319997	1.57384
Tanzania	Handeni Hill	Forest Reserve	Not Reported	Forest Reserve	4.50375	4.08025	12505.9	10114.8	18.1804	143.538	1570.74	695.02	0.572982	0.159352	1.59201	1.7557
Tanzania	Haraa	Forest Reserve	Not Reported	Forest Reserve	5.26125	4.61976	15019.2	14084.5	377.737	114.714	654.269	543.446	1.71843	0.153969	0.695597	2.05151
Tanzania	Hassama Hill	Forest Reserve	Not Reported	Forest Reserve	45.5806	38.7613	122078	132312	13102.6	1291.13	961.34	616.656	25.9262	1.88053	1.32059	9.63051
Tanzania	Hebangwe	Forest Reserve	Not Reported	Forest Reserve	0.11625	0.0778257	177.579	194.212	34.7982	0.133562	13.2624	4.76954	0.0452256	0.000154375	0.0142931	0.01815
Tanzania	Hupanga	Forest Reserve	Not Reported	Forest Reserve	0.094375	0.0864304	140.587	116.738	5.54214	12.9231	9.43719	7.03061	0.02385	0.0168425	0.0143638	0.0313538
Tanzania	Ibondo	Forest Reserve	Not Reported	Forest Reserve	0.1375	0	0	0	0	0	0	0	0	0	0	0
Tanzania	Idamba	Forest Reserve	Not Reported	Forest Reserve	0.165	0.0759675	222.261	248.62	37.8091	9.28656	1.61137	0.552296	0.0549287	0.00906938	0.00249125	0.00947
Tanzania	Idewa	Forest Reserve	Not Reported	Forest Reserve	2.32125	1.78251	5144.39	5591.77	644.439	73.9739	58.296	64.7886	1.16615	0.0739675	0.0756544	0.466586
Tanzania	Iditima	Forest Reserve	Not Reported	Forest Reserve	4.55813	4.41927	15636.9	18764.4	3390.75	52.1213	193.461	17.6445	3.4248	0.0817463	0.231634	0.680869
Tanzania	Idunda	Forest Reserve	Not Reported	Forest Reserve	0.348125	0.316348	972.249	1216.09	256.944	4.62681	9.32744	0.854396	0.27531	0.00529625	0.00975625	0.0259762
Tanzania	Igoma Logala	Forest Reserve	Not Reported	Forest Reserve	0.746875	0.566645	1058.91	1219.18	270.575	44.8831	42.406	23.0107	0.327006	0.0594063	0.0569738	0.123159
Tanzania	Igombe Dam	Forest Reserve	Not Reported	Forest Reserve	63.8738	9.01389	24710	23143.9	847.948	47.0812	1467.37	899.639	3.47635	0.0739087	1.83212	3.63089
Tanzania	Igombe River	Forest Reserve	Not Reported	Forest Reserve	2561.74	1169.39	2.84677e+06	2.12764e+06	114469	501042	269478	63085.5	346.594	316.261	230.486	275.873
Tanzania	Igwata	Forest Reserve	Not Reported	Forest Reserve	0.853125	0.191444	283.144	292.493	17.9583	1.00987	1.65712	5.94189	0.109151	0.00329562	0.00526813	0.0736944
Tanzania	Ihanga	Forest Reserve	VI	Forest Reserve	33.4469	28.3556	89245.1	46956.6	507.143	15613	25494	1688.61	1.96183	8.74055	13.374	4.27694
Tanzania	Ihoho	Forest Reserve	Not Reported	Forest Reserve	3.49187	2.68702	9591.82	10637.5	1177.65	40.1945	61.4659	30.2619	1.92456	0.0527506	0.0810206	0.628612
Tanzania	Ijogo	Forest Reserve	Not Reported	Forest Reserve	2.77375	1.41984	3808.67	3786.66	324.567	218.59	88.3149	39.6703	0.757302	0.194749	0.101029	0.366542
Tanzania	Ikona WMA	Wildlife management area	Not Reported	Wildlife Management	636.751	43.7549	62287.2	58808.7	7661.07	6766.12	2073.3	2300.14	18.6676	9.08578	2.89589	13.08
Tanzania	Ikonde	Forest Reserve	Not Reported	Forest Reserve	0.670625	0.350027	488.187	578.553	161.518	40.1714	13.3844	17.597	0.186752	0.06086	0.02303	0.0792637
Tanzania	Ikorongo G.R.	Game reserve	Not Reported	Wildlife Management	618.673	74.8947	98522.4	70731.9	2830.55	22030.8	2803.37	5786.86	14.5	30.6803	4.60953	25.0546
Tanzania	Ikuru	Forest Reserve	Not Reported	Forest Reserve	2.245	0	0	0	0	0	0	0	0	0	0	0
Tanzania	Ikwamba	Forest Reserve	Ib	National Park	7.3875	6.6029	24763.3	28680.6	4135.91	191.109	84.8661	57.3988	5.16224	0.269429	0.127376	1.04352
Tanzania	Ilamba	Forest Reserve	Not Reported	Forest Reserve	45.6737	42.1824	130790	102707	4443.25	18762.3	10894.3	2870.31	11.6975	10.4548	8.77072	11.2575
Tanzania	Ilomero Hill	Forest Reserve	Not Reported	Forest Reserve	272.75	177.245	400672	288834	17098.1	76758.7	41627.7	10550.4	51.2758	43.3302	40.9173	41.6992
Tanzania	Ilongafipa	Forest Reserve	Not Reported	Forest Reserve	11.8594	7.39644	12216.9	13537.6	1614.03	70.6111	72.559	150.165	4.96632	0.156971	0.179245	2.09218
Tanzania	Ilonganjaula	Forest Reserve	Not Reported	Forest Reserve	0.25875	0.206787	518.899	674.292	163.996	6.93738	0.413437	1.25179	0.169967	0.0113412	0.00114813	0.0242831
Tanzania	Ilunde	Forest Reserve	Not Reported	Forest Reserve	58.645	41.7031	94007.6	103707	11412.1	270.339	1058.33	383.902	30.1712	0.361529	1.53905	9.62755
Tanzania	Image	Forest Reserve	IV	Forest Reserve	84.0475	75.2561	264166	358224	95001.9	337.222	1042.77	435.365	67.2285	0.436044	1.42178	6.16684
Tanzania	Ipole WMA	Wildlife management area	Not Reported	Wildlife Management	3235	918.478	1.84231e+06	2.03469e+06	239578	17420.5	16835.7	12936.5	641.99	19.1748	26.6167	230.514
Tanzania	Irenga	Forest Reserve	Not Reported	Forest Reserve	3.42563	3.14574	11595.9	11698.9	860.893	4.94231	442.261	310.667	1.52119	0.00463813	0.449214	1.17065
Tanzania	Iringa	Forest Reserve	Not Reported	Forest Reserve	4.61062	0.414775	538.267	657.816	150.41	24.6723	2.42644	3.76226	0.292471	0.0350013	0.005935	0.0810369
Tanzania	Irunda	Forest Reserve	Not Reported	Forest Reserve	2.81	1.94136	7950.14	5005.65	730.609	1264.16	2376.27	34.6665	0.539208	0.380159	0.891603	0.130332
Tanzania	Irunga	Forest Reserve	Not Reported	Forest Reserve	0	0	0	0	0	0	0	0	0	0	0	0
Tanzania	Irungu	Forest Reserve	Not Reported	Forest Reserve	14.565	11.2433	26237.4	29614.3	4376.37	135.093	433.93	430.484	7.61454	0.204889	0.639224	2.78356
Tanzania	Isabe	Forest Reserve	Not Reported	Forest Reserve	28.4575	27.571	79176.9	86846.7	9877.56	1037.83	992.942	176.992	20.6648	0.823027	1.07696	5.00533
Tanzania	Isalala	Forest Reserve	Not Reported	Forest Reserve	112.754	110.192	296691	315741	38764.1	11565	7182.26	966.171	78.5124	5.90961	6.5891	19.1771
Tanzania	Isililo	Forest Reserve	Not Reported	Forest Reserve	0.581875	0.573027	1886.12	2534.86	661.787	2.54394	5.12106	5.38235	0.510774	0.005935	0.007475	0.0488256
Tanzania	Ito	Forest Reserve	Not Reported	Forest Reserve	0.640625	0	0	0	0	0	0	0	0	0	0	0
Tanzania	Itobo Dam	Forest Reserve	Not Reported	Forest Reserve	0.78125	1.5e-07	6e-05	6.5625e-05	2.8125e-06	0	0	2.8125e-06	0	0	0	0
Tanzania	Itulu Hill	Forest Reserve	Not Reported	Forest Reserve	4026.35	3188.98	7.08571e+06	8.42168e+06	1.34757e+06	10554.1	8918.03	7878.81	2653.91	12.4336	20.4707	501.855
Tanzania	Ivuna North	Forest Reserve	Not Reported	Forest Reserve	71.5344	69.503	209090	234737	26047.8	305.08	375.038	279.573	55.8715	0.315604	0.683346	12.6309
Tanzania	Ivuna South	Forest Reserve	Not Reported	Forest Reserve	20.3556	20.1947	47773	54124.1	6380.58	10.1053	57.7144	38.3192	16.3007	0.0205744	0.157097	3.71538
Tanzania	Iyonda	Forest Reserve	Not Reported	Forest Reserve	7.015	6.60039	23479	24643.5	2454.51	10.8235	722.567	556.56	3.80822	0.019415	0.714065	2.05852
Tanzania	Jasini	Forest Reserve	Not Reported	Forest Reserve	0.63375	0	0	0	0	0	0	0	0	0	0	0
Tanzania	Kabingo	Forest Reserve	Not Reported	Forest Reserve	3.28812	1.38462	2226.97	1307.22	157.509	946.329	74.7451	56.1802	0.399159	0.597887	0.0703725	0.316423
Tanzania	Kabungu	Forest Reserve	Not Reported	Forest Reserve	1.39437	0.779818	976.241	589.415	3.73098	259.981	22.6588	100.456	0.0237138	0.416842	0.0314725	0.307331
Tanzania	Kagongho	Forest Reserve	Not Reported	Forest Reserve	37.6625	3.04253	4712.34	2860.28	184.443	1493.57	403.743	139.198	0.608293	1.34372	0.419147	0.670069
Tanzania	Kahama dam	Forest Reserve	Not Reported	Forest Reserve	0.8875	0	0	0	0	0	0	0	0	0	0	0
Tanzania	Kahe I	Forest Reserve	Not Reported	Forest Reserve	4.32625	0.444978	563.105	448.435	13.7272	69.8358	14.3712	44.1895	0.0739019	0.140625	0.0248787	0.204964
Tanzania	Kahe II	Forest Reserve	Not Reported	Forest Reserve	2.23312	0.640716	1200.6	1411.45	246.097	19.1211	2.06525	14.0596	0.433732	0.0408788	0.00584938	0.160019
Tanzania	Kakora	Forest Reserve	Not Reported	Forest Reserve	0.019375	0	0	0	0	0	0	0	0	0	0	0
Tanzania	Kalambo River	Forest Reserve	Not Reported	Forest Reserve	491.376	415.339	1.30133e+06	1.23768e+06	97138.9	68354	78240.4	14196.5	221.212	37.233	58.9231	97.949
Tanzania	Kalambo falls	Forest Reserve	Not Reported	Forest Reserve	4.34063	2.73833	7755.67	9067.83	1579.67	12.6899	146.388	108.429	1.92696	0.0161619	0.194034	0.600956
Tanzania	Kalangai	Forest Reserve	Not Reported	Forest Reserve	21.6956	9.85063	20058.1	16543	500.399	1475.21	1567.54	972.771	2.41372	1.74171	2.01718	3.67553
Tanzania	Kambai	Forest Reserve	VI	Forest Reserve	7.73625	7.69125	32393.2	31001.9	1056.96	2.14631	1227.15	1218.97	2.98233	0.00248312	1.20852	3.49803
Tanzania	Kambona	Forest Reserve	Not Reported	Forest Reserve	0.6725	0.496386	722.759	745.109	79.1973	12.6331	19.4261	24.7879	0.267774	0.0245388	0.0381331	0.165778
Tanzania	Kamwalla I	Forest Reserve	IV	Forest Reserve	0.63125	0.610006	1830.58	2484.05	647.494	0.002625	0.318875	6.30195	0.575228	3.75e-05	0.00242937	0.0322919
Tanzania	Kamwalla II	Forest Reserve	IV	Forest Reserve	2.07938	2.05441	6585.85	8189.59	1645.5	0.00025	29.7311	12.0208	1.74649	1.875e-06	0.045285	0.262612
Tanzania	Kanga	Forest Reserve	Ib	National Park	67.7588	55.607	217885	220524	18838.2	254.444	8657.62	7287.45	24.6886	0.222165	8.46342	22.2333
Tanzania	Kankoma	Forest Reserve	Not Reported	Forest Reserve	0.361875	0.36118	824.696	885.387	90.5568	0.01425	10.9757	18.876	0.221343	6.5625e-05	0.0229419	0.116818
Tanzania	Kantale	Forest Reserve	Not Reported	Forest Reserve	0.15375	0.153749	678.937	658.312	7.39555	0.316188	5.42094	22.2831	0.0640819	0.000526875	0.00988625	0.0792619
Tanzania	Karitu	Forest Reserve	Not Reported	Forest Reserve	272.005	251.162	746633	539788	4423.13	46122.9	137273	27872.8	36.501	27.338	109.101	78.2063
Tanzania	Kasanga	Forest Reserve	VI	Forest Reserve	3.42313	3.41349	10212.1	8460.78	195.346	59.7314	1463.76	423.145	0.769675	0.0241	1.40339	1.21621
Tanzania	Katavi National Park	National Park	II	National Park	4166.45	2019.65	4.14703e+06	4.4602e+06	450552	14977.8	49947.7	72453.7	1264.37	32.2962	94.6383	627.988
Tanzania	Katundu	Forest Reserve	Not Reported	Forest Reserve	43.1181	36.516	85434.9	79161.8	2913.17	2054.28	4318.34	2813.64	14.3711	1.59391	6.04284	14.5058
Tanzania	Kazimzumbwi	Forest Reserve	Not Reported	Forest Reserve	46.1225	22.416	45545.4	24240.3	1062.14	15599	5821.75	946.514	2.71716	11.4682	5.13274	3.09426
Tanzania	Kiamawe	Forest Reserve	Not Reported	Forest Reserve	8.35125	3.82832	9220.29	8505.99	236.407	93.0656	402.232	455.407	1.33805	0.162534	0.520557	1.806
Tanzania	Kiav Island	Forest Reserve	Not Reported	Forest Reserve	0.166875	0	0	0	0	0	0	0	0	0	0	0
Tanzania	Kibao	Forest Reserve	Not Reported	Forest Reserve	0.54875	0.472951	1597.14	1854.92	253.906	5.634	0.859875	10.3703	0.41925	0.00606375	0.00161	0.0460044
Tanzania	Kibwezi	Forest Reserve	Not Reported	Forest Reserve	0.22	0.219705	743.623	903.845	156.421	6.25e-05	0.0804375	3.88088	0.194739	4.375e-06	0.000375	0.0245831
Tanzania	Kichi Hills	Forest Reserve	Not Reported	Forest Reserve	138.695	138.152	531905	514571	7373.06	49.6357	6705.77	17951.6	54.6781	0.108323	10.6151	72.7582
Tanzania	Kigogo	Forest Reserve	IV	Forest Reserve	23.0731	18.3711	69105.5	81841.7	12417.7	4.83187	41.9163	365.315	16.2499	0.00784563	0.0704394	2.04287
Tanzania	Kigongkwe	Forest Reserve	Not Reported	Forest Reserve	42.055	14.6815	23444.1	8256.42	111.886	13193	1561.81	544.742	0.646094	10.682	1.59475	1.75433
Tanzania	Kihanga	Forest Reserve	Not Reported	Forest Reserve	0.225	0.129821	214.57	169.199	3.13074	11.6203	28.5186	8.36207	0.0332	0.0152787	0.0346925	0.0466237
Tanzania	Kihiriri	Forest Reserve	Not Reported	Forest Reserve	2.16188	0	0	0	0	0	0	0	0	0	0	0
Tanzania	Kikale	Forest Reserve	Not Reported	Forest Reserve	10.2975	5.01956	11321.6	12319.3	1137.43	22.9499	45.2214	71.4924	3.48058	0.043855	0.0929819	1.401
Tanzania	Kikoka	Forest Reserve	Not Reported	Forest Reserve	14.8656	12.767	29828	20221.2	1343.77	2675.03	7803.25	472.318	3.59238	1.4079	5.5961	2.16887
Tanzania	Kikongoloi	Forest Reserve	Not Reported	Forest Reserve	1.62375	0.469062	1026.23	1081.32	184.961	36.6167	58.3044	34.9536	0.217351	0.057115	0.0547456	0.139743
Tanzania	Kikongoro	Forest Reserve	Not Reported	Forest Reserve	0.02625	0.0162468	46.1834	40.3731	0.278984	2.00669	2.31887	1.7637	0.00405625	0.00176062	0.00333562	0.00709625
Tanzania	Kikuru	Forest Reserve	Not Reported	Forest Reserve	66.8856	24.6725	80702.9	84044.6	5352.28	290.572	764.205	955.838	14.6631	0.471117	1.18021	8.35387
Tanzania	Kilengwe	Forest Reserve	Not Reported	Forest Reserve	7.49812	2.26002	3752.11	1815.99	87.0347	1637.67	288.574	96.9073	0.233371	1.38981	0.313902	0.322145
Tanzania	Kileo East	Forest Reserve	III	Forest Reserve	1.17312	0.00230314	2.07031	0.0983175	0.000497461	1.96644	0	0.00505996	1.0625e-05	0.00222062	0	6.3125e-05
Tanzania	Kilimanjaro National Park and World Heritage Site	World Heritage Site	Not Applicable	National Park	731.395	219.518	519516	575160	109809	17507.2	25007.7	11650.4	120.688	22.0341	26.7312	50.0264
Tanzania	Kilindi	Forest Reserve	IV	Forest Reserve	49.6763	41.4102	125116	128610	12766	862.744	5789.31	2619.38	21.52	1.06334	6.39733	12.4263
Tanzania	Kilombero	Forest Reserve	Not Reported	Forest Reserve	1242.24	1153.86	4.47661e+06	4.66526e+06	428352	12771.8	144996	81937.1	631.639	12.8857	144.212	365.114
Tanzania	Kimboza	Forest Reserve	IV	Forest Reserve	4.1825	3.80544	10864.8	9825.51	660.034	27.5365	1039.23	632.537	0.928486	0.0547519	1.20084	1.62109
Tanzania	Kindoroko	Forest Reserve	Not Reported	Forest Reserve	5.17312	4.49113	21022.7	26994.6	5732.34	0.0058125	9.43844	230.141	4.07522	6.25e-06	0.0415963	0.374162
Tanzania	Kingoma	Forest Reserve	Not Reported	Forest Reserve	12.3119	9.02597	19584.6	15307.2	1563.58	2122.69	3255.45	462.823	2.77597	1.63267	2.74027	1.87557
Tanzania	Kingongoro	Forest Reserve	Not Reported	Forest Reserve	0.313125	0.0168559	19.8373	21.0629	1.68832	0.0483125	0.0226875	0.391676	0.00921063	0.00029	0.000165	0.00717938
Tanzania	Kipembawe	Forest Reserve	Not Reported	Forest Reserve	27.77	27.6065	82955.1	86486	6798.26	445.484	2337.1	484.814	17.9233	0.267953	2.26554	7.14882
Tanzania	Kipengere Range	Forest Reserve	Not Reported	Forest Reserve	339.705	90.6591	175196	183743	26087.8	8408.96	5485.38	3646.32	48.5891	11.2803	6.80568	23.9528
Tanzania	Kipo	Forest Reserve	Not Reported	Forest Reserve	10.5113	0	0	0	0	0	0	0	0	0	0	0
Tanzania	Kiranga Hengae	Forest Reserve	Not Reported	Forest Reserve	3.65937	3.65671	12288.6	13554.6	1547.54	6.85294	178.663	96.0153	2.48333	0.00738	0.253362	0.912571
Tanzania	Kiranzi Kitunguu	Forest Reserve	Not Reported	Forest Reserve	9.98062	9.8967	38116.5	44193.1	6599.78	111.127	419.087	7.08569	7.68039	0.109242	0.488599	1.61832
Tanzania	Kiriguru	Forest Reserve	Not Reported	Forest Reserve	2.05812	1.32682	1988.86	1796.76	140.288	92.2499	167.627	72.5048	0.541274	0.13055	0.202231	0.452221
Tanzania	Kisima Gonja	Forest Reserve	IV	Forest Reserve	13.2269	12.7086	49768.3	55124.8	5789.77	96.5258	334.874	1.82612	9.09884	0.0951744	0.408507	3.10577
Tanzania	Kisinga Lugaro	Forest Reserve	IV	Forest Reserve	168.541	157.954	590536	604751	42147.3	2642.03	17221.1	8069.27	87.7914	3.18298	17.5397	49.4355
Tanzania	Kisiwani	Forest Reserve	Not Reported	Forest Reserve	0.678125	0.242525	571.477	552.01	27.3753	2.74025	22.716	21.3863	0.107936	0.00546062	0.0313506	0.0977431
Tanzania	Kitapilimwa	Forest Reserve	Not Reported	Forest Reserve	53.3475	32.5603	72506.2	93411	21050.4	70.1047	62.6353	12.8253	29.933	0.12755	0.151798	2.34641
Tanzania	Kitara Ridge	Forest Reserve	Not Reported	Forest Reserve	5.73	3.99834	6261.15	7368.66	1391.99	63.6463	127.053	93.781	2.66439	0.119914	0.212793	0.999808
Tanzania	Kitivo North	Forest Reserve	Not Reported	Forest Reserve	0.3775	0.353994	696.54	669.783	54.078	18.6584	36.6917	25.4845	0.156764	0.0315863	0.0528325	0.112766
Tanzania	Kitivo South	Forest Reserve	Not Reported	Forest Reserve	0.141875	0.122826	329.001	371.836	51.3857	2.60631	3.12	2.8241	0.081685	0.00595	0.0060825	0.0290875
Tanzania	Kitonbeine	Forest Reserve	Not Reported	Forest Reserve	59.8131	51.5203	146351	141200	7589.52	844.616	6437.04	5458.49	21.3568	1.15904	7.36364	21.6371
Tanzania	Kitope Hill	Forest Reserve	Not Reported	Forest Reserve	35.065	34.7858	118084	113097	4030.91	312.897	4415.66	4289.19	15.0336	0.161518	4.65592	14.9348
Tanzania	Kitulanghalo	Forest Reserve	IV	Forest Reserve	40.1319	22.772	44173	39155.1	2445.93	1118.12	4418.19	1927.48	7.7672	1.82922	4.49913	8.66999
Tanzania	Kitulio	Forest Reserve	Not Reported	Forest Reserve	0.51375	0.432388	1234.4	1537.28	315.903	0.1425	3.881	9.00059	0.332108	0.0003775	0.00929438	0.0905919
Tanzania	Kitweli	Forest Reserve	Not Reported	Forest Reserve	1.52375	1.48696	5574.51	5766.14	500.629	3.41788	211.328	94.2565	0.825433	0.00689438	0.199895	0.454704
Tanzania	Kiutu	Forest Reserve	Not Reported	Forest Reserve	0.006875	0.006875	22.875	25.9375	2.78369	0	0.0004375	0.278375	0.00596625	0	1.875e-06	0.000906875
Tanzania	Kiverenge	Forest Reserve	IV	Forest Reserve	16.1194	13.7728	45669.9	52564.9	7470.59	49.1061	465.659	60.8284	10.3916	0.0662313	0.500437	2.81361
Tanzania	Kiwengoma	Forest Reserve	Not Reported	Forest Reserve	33.1713	33.165	136131	116721	165.269	33.2558	9940.53	9270.57	4.63705	0.0145	10.4553	18.0581
Tanzania	Kiwengwa Pongwe	Forest Reserve	Not Reported	Forest Reserve	27.6687	22.0989	68088.5	61229.5	612.397	32.788	3963.72	3474.82	5.823	0.0510562	4.87446	11.3499
Tanzania	Kizigo G.R. (C)	Game reserve	IV	Wildlife Management	5030.5	3757.82	6.8867e+06	7.30097e+06	641106	10645.5	85027.4	131162	2283.86	28.0076	169.974	1274.86
Tanzania	Koko Hill	Forest Reserve	Ib	National Park	0.60375	0.26965	586.075	678.913	115.728	14.4491	3.81837	4.62257	0.196536	0.0161462	0.00723938	0.0496769
Tanzania	Kome	Forest Reserve	Not Reported	Forest Reserve	29.6006	26.4311	70951.8	67376.8	3777.93	1526.62	4143.49	1682.78	11.9706	1.50755	4.55082	8.39996
Tanzania	Kome Island	Forest Reserve	Not Reported	Forest Reserve	17.46	0.36	1575.69	1448.5	8.25994	0	25.0452	93.8824	0.0804619	0	0.0400944	0.239463
Tanzania	Konga	Forest Reserve	Not Reported	Forest Reserve	0.045625	0	0	0	0	0	0	0	0	0	0	0
Tanzania	Korogwe Fuel	Forest Reserve	Not Reported	Forest Reserve	97.5863	82.597	144456	155478	18028.2	3052.2	1963.69	1989.77	53.8027	3.56179	3.65262	21.5658
Tanzania	Kungwe Bay	Forest Reserve	Not Reported	Forest Reserve	51.625	22.0373	64084.5	69575	8121.98	164.906	1950.18	516.431	14.9789	0.27049	1.86248	4.92362
Tanzania	Kurwirwi	Forest Reserve	Not Reported	Forest Reserve	16.015	9.95901	19601.5	17224.9	1137.58	656.65	2205.01	652.51	3.80555	0.753286	2.16546	3.23233
Tanzania	Kwamarukanga	Forest Reserve	Not Reported	Forest Reserve	1.21687	1.14663	2624.68	2435.82	98.0485	7.34306	190.295	89.2692	0.466973	0.00752937	0.228935	0.443073
Tanzania	Kwamgumi	Forest Reserve	IV	Forest Reserve	11.2175	9.88719	39459.4	42873.2	4292.28	22.5943	513.708	342.204	6.41388	0.0184512	0.538049	2.91687
Tanzania	Kwamrimba	Forest Reserve	IV	Forest Reserve	8.41875	8.39931	31447	30588.4	1080.76	29.356	916.104	993.853	3.57355	0.0284425	1.04765	3.74973
Tanzania	Kwangola	Forest Reserve	Not Reported	Forest Reserve	5.91188	4.81859	8877.33	8278.39	967.459	436.498	850.393	279.506	2.09844	0.459112	0.943939	1.31622
Tanzania	Kwani	Forest Reserve	Not Reported	Forest Reserve	23.9062	2.96644	4123.46	2938.63	43.1634	665.077	283.369	279.552	0.474725	0.898816	0.401457	1.18996
Tanzania	Kwasumba	Forest Reserve	Not Reported	Forest Reserve	26.3281	25.6855	68694	41766	81.7322	11414.6	13562.4	2032.73	2.0788	5.89613	11.4988	6.21074
Tanzania	Kwekanda	Forest Reserve	Not Reported	Forest Reserve	0.611875	0.258475	388.476	361.441	12.4833	6.70031	19.6261	13.1927	0.10215	0.0189894	0.0163625	0.120825
Tanzania	Kwembago	Forest Reserve	Not Reported	Forest Reserve	0.000625	0.000625	1.3125	1.4375	0.1075	0	0	0.0175	0.0005375	0	0	8.75e-05
Tanzania	Kwizu	Forest Reserve	Not Reported	Forest Reserve	27.5544	23.8711	87234.5	91391.6	7938.47	127.915	1851.65	1801.84	13.6037	0.107806	2.05123	8.10736
Tanzania	Kyanyari	Forest Reserve	Not Reported	Forest Reserve	26.1112	5.05681	6771.36	7594.55	1200.71	254.4	30.8817	92.2404	3.22993	0.432307	0.072205	1.31932
Tanzania	Kyejo	Forest Reserve	Not Reported	Forest Reserve	5.28812	5.10107	18435.9	22924.4	4571.34	12.7276	87.6335	17.5677	4.40671	0.00896062	0.082845	0.602533
Tanzania	Kyosa	Forest Reserve	Not Reported	Forest Reserve	7.94562	7.52357	23197.5	24153.7	2921.24	142.589	1412.59	409.903	4.1981	0.110834	1.17895	2.03542
Tanzania	Lake Duluti	Forest Reserve	Not Reported	Forest Reserve	0.27	0	0	0	0	0	0	0	0	0	0	0
Tanzania	Lake Manyara National Park	National Park	II	National Park	99.9144	14.8649	38328.8	44341.8	7534.76	68.9338	684.767	768.091	10.4057	0.135142	0.98136	3.34146
Tanzania	Lake Rukwa G.R	Game reserve	Not Reported	Wildlife Management	1941.92	1316.07	2.95568e+06	3.46726e+06	544097	4895.34	13975.7	13647	1038.95	9.25382	27.3105	240.421
Tanzania	Ligamba	Forest Reserve	Not Reported	Forest Reserve	0.1	0.1	502.875	540.75	37.6634	0	0.792688	1.00425	0.0684863	0	0.00266062	0.0288581
Tanzania	Lionja	Forest Reserve	Not Reported	Forest Reserve	266.952	258.826	636249	711136	88305.2	3482.1	5924.33	4012.38	195.196	1.94008	8.14209	53.5353
Tanzania	Liparamba G.R	Game reserve	Not Reported	Wildlife Management	587.483	384.91	1.19882e+06	1.2244e+06	79246.4	6914.86	21775.9	24975.4	199.937	6.25942	29.1816	149.518
Tanzania	Liteho	Forest Reserve	Not Reported	Forest Reserve	11.4356	10.6685	20843.1	17037.9	382.746	823.333	2136.6	1228.01	2.05049	0.973181	3.25645	4.38725
Tanzania	Litipo	Forest Reserve	Not Reported	Forest Reserve	8.86875	3.37624	13492.9	12630.1	163.616	1.10125	409.326	616.031	1.11414	0.0021125	0.458894	1.80122
Tanzania	Litoni	Forest Reserve	Not Reported	Forest Reserve	0.710625	0.710434	2353.53	3019.75	658.137	0.0014375	1.23537	9.31336	0.675023	1.4375e-05	0.00227875	0.0331069
Tanzania	Livingstone	Forest Reserve	Not Reported	Forest Reserve	226.197	197.974	632468	686936	90981.5	1266.35	24527.8	10718.4	126.664	1.03029	18.5719	51.7009
Tanzania	Liwale WMA	Wildlife management area	Not Reported	Wildlife Management	2295.63	1449.07	3.3184e+06	3.52045e+06	291486	14972.7	19492.6	54965.2	855.426	39.7893	44.8773	508.728
Tanzania	Liwili/Kiteza/Lwekea	Forest Reserve	Not Reported	Forest Reserve	7.0125	6.90442	28247	27397.6	3424.31	1799.83	2455.96	17.9149	4.35795	0.551042	0.948186	1.04716
Tanzania	Loasi river	Forest Reserve	Not Reported	Forest Reserve	343.187	274.322	762412	850150	147330	26452.6	28754.2	4384.71	191.62	19.3915	25.4478	37.841
Tanzania	Lohombero/Luwengu	Forest Reserve	Not Reported	Forest Reserve	388.471	377.264	925783	975992	69569.1	1156.66	7166.05	11038.1	234.206	1.78015	14.3178	126.937
Tanzania	Loliondo I	Forest Reserve	Not Reported	Forest Reserve	34.9381	26.1174	73661.7	77329.2	7805.43	1587.73	1313.72	1236.52	15.4215	1.37934	1.83718	7.47719
Tanzania	Long'isont	Forest Reserve	Not Reported	Forest Reserve	1.96063	1.2332	2692.37	3112.34	640.259	43.3872	152.748	24.1556	0.835487	0.0571344	0.137794	0.202501
Tanzania	Longido	Forest Reserve	Not Reported	Forest Reserve	18.7069	16.77	53045.9	60039.5	9357.86	95.4989	1590.19	678.545	12.2797	0.0518894	1.18065	3.25728
Tanzania	Lubaga	Forest Reserve	Not Reported	Forest Reserve	3.54875	9.375e-08	4.6875e-05	0	2.34375e-05	0	0	2.34375e-05	0	0	0	0
Tanzania	Lugufu	Forest Reserve	Not Reported	Forest Reserve	88.24	76.0502	176942	157439	22309.3	25493.2	14067.9	2251.61	39.2633	12.8514	12.0154	11.9148
Tanzania	Luiche	Forest Reserve	Not Reported	Forest Reserve	48.5925	14.4312	25726.2	25933.9	2165.62	479.777	619.739	858.377	6.8946	1.05932	1.02461	5.44714
Tanzania	Lukoka Hill	Forest Reserve	Not Reported	Forest Reserve	1.79062	0.156006	337.934	290.429	5.6231	10.4963	21.9466	20.685	0.0314344	0.0239563	0.0231569	0.0773637
Tanzania	Lukwati	Forest Reserve	Not Reported	Forest Reserve	2134.57	1928.84	4.59834e+06	5.69183e+06	1.10837e+06	1796.9	8365.53	4717.14	1686.47	3.78895	16.5903	221.881
Tanzania	Lukwika-Lumesule G.R.	Game reserve	Not Reported	Wildlife Management	388.761	233.655	483707	532653	68633.5	8052.27	5992.65	5642.98	158.307	8.13092	9.457	57.7328
Tanzania	Lungonya	Forest Reserve	Not Reported	Forest Reserve	1946.4	806.704	1.52314e+06	1.38499e+06	39011.5	46504.3	56434.5	74227.3	267.818	67.6273	88.6277	382.397
Tanzania	Lupa North	Forest Reserve	Not Reported	Forest Reserve	18.9125	17.045	45780.5	48168.3	4794.29	822.25	1266.67	317.648	11.3376	0.606491	1.24852	3.85108
Tanzania	Lushoto	Forest Reserve	Not Reported	Forest Reserve	0.01375	0.0137324	25.3535	26.2306	1.28545	0.00725	0.014625	0.386492	0.0073675	5.0625e-05	0.00013875	0.00617312
Tanzania	Lusungulu	Forest Reserve	Not Reported	Forest Reserve	20.0362	9.9226	26529.8	24219.3	1167.4	1449.3	1120.79	907.794	3.71113	1.47122	1.2379	3.5007
Tanzania	Lwafi-Nkamba G.R.	Game reserve	Not Reported	Wildlife Management	2194.41	1707.81	4.30286e+06	5.25798e+06	999537	23940.7	24912.7	4439.57	1493.76	20.6492	27.4747	165.793
Tanzania	Lwenza	Forest Reserve	Not Reported	Forest Reserve	32.2194	29.2093	77909.4	87532.4	14259.8	830.628	2896.72	909.452	19.7709	0.876785	2.8003	5.75896
Tanzania	Lyambo Hill	Forest Reserve	Not Reported	Forest Reserve	202.326	127.406	411149	372814	19061	14912.7	28868.8	13614.3	49.1213	7.44129	25.2238	45.6107
Tanzania	Maasi	Forest Reserve	Not Reported	Forest Reserve	0.081875	0.0811628	164.15	227.842	64.9347	0	0.445188	0.797768	0.07376	0	0.00105125	0.00635188
Tanzania	Mabundi Mtwange	Forest Reserve	Not Reported	Forest Reserve	0.851875	0.851869	2241.74	2056.68	83.8873	0.117125	183.144	85.6926	0.311891	8.4375e-05	0.204312	0.335558
Tanzania	Madenge	Forest Reserve	Not Reported	Forest Reserve	8.23438	7.64735	15929.2	13313.6	1630.5	1783.86	2069.31	392.909	2.66066	1.35586	2.0339	1.59621
Tanzania	Mafi Hill	Forest Reserve	VI	Forest Reserve	41.4744	35.2621	111772	127913	19618.4	1634.86	1692.98	150.01	25.5616	1.24822	1.83562	6.61411
Tanzania	Mafifi	Forest Reserve	Not Reported	Forest Reserve	0.195625	0.195625	690.125	862.437	168.213	0	0.005125	4.09384	0.185511	0	2.9375e-05	0.0100775
Tanzania	Mafleta	Forest Reserve	Not Reported	Forest Reserve	2.78875	2.21629	4111.75	2415.25	151.411	1347.63	403.683	96.5957	0.482345	0.900226	0.426189	0.407273
Tanzania	Mafwomero	Forest Reserve	Not Reported	Forest Reserve	46.5131	42.0864	128036	158907	36132.6	2202.03	2067.98	991.72	30.2856	2.76885	2.78621	6.24258
Tanzania	Magambazi	Forest Reserve	Not Reported	Forest Reserve	5.98438	5.93287	17870.2	14743.2	269.381	406.84	2244.63	744.983	1.06922	0.331928	2.42772	2.10382
Tanzania	Maganda	Forest Reserve	Not Reported	Forest Reserve	0.1575	0.153525	282.357	331.876	49.8779	0.000375	0.4255	0.0668769	0.123644	2e-05	0.00162562	0.0282131
Tanzania	Magombera	Forest Reserve	Not Reported	Forest Reserve	5.84875	1.1375	2541	2114.34	39.7691	219.658	111.954	134.813	0.279717	0.219524	0.170572	0.467394
Tanzania	Magoroto	Forest Reserve	IV	Forest Reserve	9.58313	6.9183	25955.2	27271.4	2288.74	7.70212	613.057	351.776	4.15462	0.0098475	0.66401	2.08973
Tanzania	Magroove	Forest Reserve	Not Reported	Forest Reserve	0.464375	0	0	0	0	0	0	0	0	0	0	0
Tanzania	Mahale Mts.National Park	National Park	II	National Park	1445.15	1234.98	3.78129e+06	4.10041e+06	436198	5539.63	55331.8	56207.7	820.275	8.27899	67.8512	338.513
Tanzania	Mahenge Scarp	Forest Reserve	IV	Forest Reserve	5.90813	5.22843	10494.1	10325.6	908.611	231.965	504.206	340.913	2.4735	0.296895	0.729515	1.72783
Tanzania	Mahezangulu	Forest Reserve	Not Reported	Forest Reserve	2.14312	2.00687	9820.12	10322	644.108	2.88575	95.8554	43.4916	1.19253	0.00143438	0.138326	0.674584
Tanzania	Mahuta	Forest Reserve	Not Reported	Forest Reserve	11.5169	8.3237	16242.9	20714.4	4682.85	14.0023	110.759	86.5023	7.08663	0.0301125	0.183283	1.02241
Tanzania	Maisome	Forest Reserve	Not Reported	Forest Reserve	115.036	35.0434	119636	99236.5	1261.13	4634.65	12072	4953.8	7.56873	3.60476	10.1289	13.7408
Tanzania	Makame WMA	Wildlife management area	Not Reported	Wildlife Management	4792.06	3684.84	9.3529e+06	9.29452e+06	624405	345412	202594	134783	2076.62	201.365	237.363	1169.1
Tanzania	Makere South	Forest Reserve	Not Reported	Forest Reserve	736.361	572.991	1.46984e+06	862588	44118.6	436324	190087	24955	115.667	212.176	149.898	95.2053
Tanzania	Makonde Scarp I	Forest Reserve	Not Reported	Forest Reserve	33.2819	30.8406	69077.8	67750.2	8952.68	3503.05	5644.95	1132.2	16.9296	2.24888	5.3566	6.30265
Tanzania	Makonde Scarp II	Forest Reserve	Not Reported	Forest Reserve	44.6956	35.5473	76105.4	78676.1	12674.5	3036.66	5524.69	1542.49	19.1476	2.96981	5.9581	7.46739
Tanzania	Makonde Scarp III	Forest Reserve	Not Reported	Forest Reserve	7.80875	7.06118	17808.6	17613.5	2055.93	302.514	1485.98	462.556	3.3544	0.278557	1.58164	1.84623
Tanzania	Malehi	Forest Reserve	Not Reported	Forest Reserve	386.249	331.713	684461	677781	30864.1	6562.99	10944.7	20036.2	158.766	9.5606	21.1929	142.142
Tanzania	Malenga	Forest Reserve	Not Reported	Forest Reserve	1.67625	0.195104	229.358	209.945	3.34305	3.98838	1.79481	16.9729	0.0532369	0.0156037	0.00536438	0.120743
Tanzania	Malya stock farm	Forest Reserve	Not Reported	Forest Reserve	0.615625	0	0	0	0	0	0	0	0	0	0	0
Tanzania	Mamani	Forest Reserve	Not Reported	Forest Reserve	6.25625	3.78829	7256.6	5744.03	20.3134	262.307	647.464	582.487	0.371239	0.494016	1.06912	1.85294
Tanzania	Mamboto	Forest Reserve	Not Reported	Forest Reserve	382.804	365.429	1.13343e+06	1.29959e+06	167933	132.031	3222.89	1584.51	305.181	0.22752	4.51465	55.4951
Tanzania	Mamboto	Forest Reserve	Not Reported	Forest Reserve	0.1525	0.138361	260.522	267.376	44.7733	23.0075	8.241	6.67003	0.064455	0.0336269	0.0130094	0.0272494
Tanzania	Mamboto	Forest Reserve	Not Reported	Forest Reserve	1.25375	1.14032	3124.47	3425.08	438.984	22.7778	76.7577	38.835	0.634936	0.0404362	0.116631	0.348164
Tanzania	Mamboto	Forest Reserve	Not Reported	Forest Reserve	2.41	1.92006	5756.33	6471	936.318	2.26281	123.447	95.9343	1.28701	0.0024525	0.128831	0.501691
Tanzania	Mamboto	Forest Reserve	Not Reported	Forest Reserve	27.4419	26.8167	110733	109886	8824.2	130.581	6799.09	2741.7	12.7199	0.0796288	5.52669	8.49048
Tanzania	Mamboya	Forest Reserve	Ib	National Park	1.62125	1.46377	3816.56	2980.43	200.808	33.1715	898.328	105.441	0.385729	0.0590119	0.720676	0.298188
Tanzania	Mamiwa Kisara South	Forest Reserve	IV	Forest Reserve	64.7288	60.0308	197772	220223	30551.3	3782.5	3689.94	627.289	41.5901	4.10765	4.0983	10.2316
Tanzania	Manga	Forest Reserve	IV	Forest Reserve	14.3513	14.2624	48315	43846.6	951.6	472.072	2927.93	2020.03	4.35332	0.358577	3.06031	6.49021
Tanzania	Mangala	Forest Reserve	Not Reported	Forest Reserve	0.205625	0.204765	395.102	414.097	39.9536	0.184562	9.76169	11.0127	0.114325	0.000494375	0.0199831	0.06996
Tanzania	Mangalisa	Forest Reserve	IV	Forest Reserve	54.8438	48.3315	143890	118334	1499.87	5712.86	14433.3	6909.84	8.14007	6.47721	15.087	18.6229
Tanzania	Mangove	Forest Reserve	Not Reported	Forest Reserve	0.066875	0	0	0	0	0	0	0	0	0	0	0
Tanzania	Mangrove	Forest Reserve	Not Reported	Forest Reserve	0.12	3.60625e-06	0.00174125	0.0008025	0.000344375	0.00025	0	0.000344375	0	1.25e-06	0	0
Tanzania	Mangrove	Forest Reserve	Not Reported	Forest Reserve	0	0	0	0	0	0	0	0	0	0	0	0
Tanzania	Mangrove	Forest Reserve	Not Reported	Forest Reserve	0.0175	0	0	0	0	0	0	0	0	0	0	0
Tanzania	Mangrove	Forest Reserve	Not Reported	Forest Reserve	1.81313	0.0689908	116.724	97.2821	0.676974	0.2265	8.92206	9.61672	0.0105719	0.00086875	0.0180331	0.0395
Tanzania	Mangrove	Forest Reserve	Not Reported	Forest Reserve	3.58812	0	0	0	0	0	0	0	0	0	0	0
Tanzania	Mangrove	Forest Reserve	Not Reported	Forest Reserve	0.629375	0	0	0	0	0	0	0	0	0	0	0
Tanzania	Mangrove	Forest Reserve	Not Reported	Forest Reserve	1.19562	0	0	0	0	0	0	0	0	0	0	0
Tanzania	Mangrove	Forest Reserve	Not Reported	Forest Reserve	0.14125	0	0	0	0	0	0	0	0	0	0	0
Tanzania	Mangrove	Forest Reserve	Not Reported	Forest Reserve	0.069375	0	0	0	0	0	0	0	0	0	0	0
Tanzania	Mangrove	Forest Reserve	Not Reported	Forest Reserve	1.90875	0	0	0	0	0	0	0	0	0	0	0
Tanzania	Mangrove	Forest Reserve	Not Reported	Forest Reserve	0.790625	0	0	0	0	0	0	0	0	0	0	0
Tanzania	Mangrove	Forest Reserve	Not Reported	Forest Reserve	0.0125	0	0	0	0	0	0	0	0	0	0	0
Tanzania	Mangrove	Forest Reserve	Not Reported	Forest Reserve	0.1775	0	0	0	0	0	0	0	0	0	0	0
Tanzania	Mangrove	Forest Reserve	Not Reported	Forest Reserve	0.07125	0	0	0	0	0	0	0	0	0	0	0
Tanzania	Mangrove	Forest Reserve	Not Reported	Forest Reserve	14.2825	4.74884	6397.79	5611.45	28.36	182.953	116.123	515.629	1.1697	0.492207	0.272532	2.81266
Tanzania	Mangrove	Forest Reserve	Not Reported	Forest Reserve	0.078125	0	0	0	0	0	0	0	0	0	0	0
Tanzania	Mangrove	Forest Reserve	Not Reported	Forest Reserve	0.478125	0	0	0	0	0	0	0	0	0	0	0
Tanzania	Mangrove	Forest Reserve	Not Reported	Forest Reserve	0.75	0	0	0	0	0	0	0	0	0	0	0
Tanzania	Mangrove	Forest Reserve	Not Reported	Forest Reserve	3.32938	2.44375e-05	0.0138056	0.00880937	0.000310625	0.004	0	0.000685625	0	2e-05	0	1.875e-06
Tanzania	Mangrove	Forest Reserve	Not Reported	Forest Reserve	1.13437	0	0	0	0	0	0	0	0	0	0	0
Tanzania	Mangrove	Forest Reserve	Not Reported	Forest Reserve	0.90375	0.132011	219.467	201.91	0.907956	3.37775	2.39175	12.6962	0.039255	0.00893187	0.00712875	0.0766731
Tanzania	Mangroves along Mbezi	Forest Reserve	Not Reported	Forest Reserve	6.63375	2.88067	5474.58	4751.22	366.854	521.912	444.841	123.46	1.19454	0.476627	0.460938	0.74792
Tanzania	Manka	Forest Reserve	Not Reported	Forest Reserve	0.734375	0.027692	33.3856	18.5501	1.20839	11.9239	2.07712	2.04286	0.00111813	0.0163912	0.00164375	0.00849813
Tanzania	Manongho Hill	Forest Reserve	Not Reported	Forest Reserve	2.93187	0.844406	1161.35	494.746	3.48549	579.112	45.6918	45.2878	0.0248819	0.646736	0.0650688	0.107374
Tanzania	Maposeni	Forest Reserve	Not Reported	Forest Reserve	29.7225	22.8386	47144.8	44748.8	3850.58	2954.06	2391.31	901.235	11.3644	2.75239	2.77949	5.93858
Tanzania	Marenda	Forest Reserve	Not Reported	Forest Reserve	1.41375	0.575111	794.39	852.091	106.166	14.109	19.6378	14.7188	0.3525	0.0282219	0.0295187	0.164591
Tanzania	Masagati	Forest Reserve	Not Reported	Forest Reserve	14.7775	11.4896	45150.5	42859.1	1410.09	23.5499	2094.28	1583.64	4.55169	0.019005	1.96602	4.95309
Tanzania	Masanganya	Forest Reserve	Not Reported	Forest Reserve	42.21	33.6056	85600.3	52949.7	2756.07	17026.7	16449.7	1930.36	5.79534	10.7129	11.2629	5.83036
Tanzania	Masingini Catchment Forest	Forest Reserve	Not Reported	Forest Reserve	4.29688	4.22311	16332.2	14471.5	787.15	48.4367	2311.31	288.141	1.70215	0.0255019	1.2996	1.19584
Tanzania	Masukulu	Forest Reserve	Not Reported	Forest Reserve	4.6275	4.5484	15702.2	14689.1	450.649	87.4349	856.375	519.986	1.70565	0.0661375	0.864969	1.91162
Tanzania	Maswa G.R. (N)	Game reserve	IV	Wildlife Management	733.515	101.444	142691	163854	25839.3	1727.37	1063.46	1885.96	67.3075	3.86252	2.14659	28.0709
Tanzania	Maswa Kimali	Game reserve	IV	Wildlife Management	1320.54	779.914	1.39785e+06	1.6141e+06	242633	3387.78	8796.58	14200.7	573.069	7.24021	18.5661	180.867
Tanzania	Matapwa	Forest Reserve	Not Reported	Forest Reserve	324.411	309.84	958369	854424	24273.5	25378.7	65664.7	37175.3	99.8619	17.4222	62.8935	129.654
Tanzania	Matembwe	Forest Reserve	Not Reported	Forest Reserve	1.23875	0.368271	627.471	673.21	125.837	34.948	30.9769	14.1739	0.208185	0.0405556	0.0328412	0.0865831
Tanzania	Matogoro East	Forest Reserve	Not Reported	Forest Reserve	76.4887	74.0882	253899	294682	49366.5	585.18	7466.48	532.002	59.7019	0.562529	4.42841	9.39392
Tanzania	Matogoro West	Forest Reserve	Not Reported	Forest Reserve	9.56625	9.05279	23389.3	31855.9	8486.11	3.62631	24.5019	8.59678	8.67015	0.00756625	0.0393569	0.335494
Tanzania	Mayefiya	Forest Reserve	Not Reported	Forest Reserve	0.745625	0.701399	2338.45	3295.94	954.539	0.060375	0.151	3.16712	0.685305	0.00020875	0.00064875	0.01522
Tanzania	Mbagala	Forest Reserve	Not Reported	Forest Reserve	356.494	261.13	820021	791214	22023.5	1710.58	18307.2	30812.3	110.471	1.32096	24.8197	124.514
Tanzania	Mbarang'andu WMA	Wildlife management area	Not Reported	Wildlife Management	2862.9	2497.39	6.63483e+06	6.93145e+06	494011	29596.4	75787.6	92005	1546.9	22.75	111.154	815.889
Tanzania	Mbeya Range	Forest Reserve	Not Reported	Forest Reserve	121.3	102.654	254654	273440	46868.5	6225.34	16294.5	5562.71	54.5256	7.13759	17.3304	23.6514
Tanzania	Mbeya fuel	Forest Reserve	Not Reported	Forest Reserve	4.37437	0.512685	924.817	1042.96	199.155	38.4152	34.0285	8.57218	0.35277	0.0310881	0.0354631	0.0932969
Tanzania	Mbinga Kimaji / Kimate	Forest Reserve	Not Reported	Forest Reserve	16.71	16.1179	56491.1	47231.7	1491.37	2926.61	6080.77	1743.36	4.9055	1.15784	4.36573	5.68852
Tanzania	Mbogo	Forest Reserve	Not Reported	Forest Reserve	0.765625	0	0	0	0	0	0	0	0	0	0	0
Tanzania	Mbogwe Bukombe	Forest Reserve	Not Reported	Forest Reserve	93.4044	73.1705	200835	167508	5287.8	1470.55	30733.8	6410.84	21.8029	1.30317	26.9815	23.0752
Tanzania	Mbuga ya Goima	Forest Reserve	Not Reported	Forest Reserve	63.1556	34.495	68807.4	7587.38	67.4692	58831.2	2140.72	315.608	0.32596	31.3586	1.84433	0.960454
Tanzania	Mbwegere	Forest Reserve	Not Reported	Forest Reserve	3.83562	3.67413	11173	12357.4	1925.09	7.14756	593.973	139.545	2.36569	0.0122106	0.550649	0.745445
Tanzania	Mchungu	Forest Reserve	Not Reported	Forest Reserve	12.3963	7.41178	23306.5	25475.2	2229.72	12.0811	42.0869	6.81644	5.40368	0.0277612	0.097185	1.88261
Tanzania	Mdando	Forest Reserve	Not Reported	Forest Reserve	39.9881	38.2462	142226	184828	43184.9	152.815	630.71	200.29	34.1568	0.194603	0.875274	3.01814
Tanzania	Mfulikilo	Forest Reserve	Not Reported	Forest Reserve	0.358125	0.358125	1387.19	1756.88	362.687	0	0.002125	6.99879	0.345046	0	5.6875e-05	0.0130156
Tanzania	Mfumbia	Forest Reserve	Not Reported	Forest Reserve	6.21625	6.19262	18050.8	17465.4	835.675	4.80625	624.1	792.223	2.62643	0.00867125	0.841588	2.71577
Tanzania	Mgambo	Forest Reserve	VI	Forest Reserve	10.9256	10.2695	32293.8	33596.5	2964.98	160.976	704.291	796.997	5.79921	0.239734	0.785098	3.44495
Tanzania	Mgololo	Forest Reserve	Not Reported	Forest Reserve	208.933	142.527	366147	337197	35106.1	10068.7	42930.3	11057.3	58.6357	11.1257	29.6952	43.0479
Tanzania	Mhalo	Forest Reserve	Not Reported	Forest Reserve	8.36562	5.05808	7407.77	6879.75	37.2518	42.1327	116.551	406.591	1.63207	0.15858	0.315507	2.95059
Tanzania	Mhulu	Forest Reserve	Not Reported	Forest Reserve	6.77438	6.56793	19884.1	16106.4	480.59	441.421	3055.77	761.013	1.25447	0.521896	2.75007	2.04111
Tanzania	Mienze	Forest Reserve	Not Reported	Forest Reserve	88.1287	79.1486	254971	131591	42.2979	21060.9	99853.2	2424.4	0.550013	10.6893	63.1471	4.75991
Tanzania	Mikumi National Park	National Park	II	National Park	3187.05	2279.11	7.03637e+06	7.27883e+06	608983	95173.3	154746	116599	1328.66	73.1435	177.241	699.913
Tanzania	Milawilila	Forest Reserve	Not Reported	Forest Reserve	0.0425	0.0425	121.625	107.625	0.0853126	0	6.08537	7.82931	0.00793563	0	0.00902875	0.0255331
Tanzania	Milindo	Forest Reserve	Not Reported	Forest Reserve	26.7494	21.8868	46590.7	51723.8	11280.6	2109.52	3034.59	1003.39	11.0187	2.334	3.45169	5.07894
Tanzania	Mindu	Forest Reserve	Not Reported	Forest Reserve	12.1013	10.6509	24054.4	17141.6	1012.03	3583.7	3750.31	590.811	2.90713	2.25589	3.00347	2.48332
Tanzania	Minja	Forest Reserve	IV	Forest Reserve	4.295	3.18995	13034.8	15186.6	2322.9	5.52319	131.108	34.5031	2.43604	0.00500375	0.140718	0.608144
Tanzania	Mitundumbea	Forest Reserve	Not Reported	Forest Reserve	82.2419	76.6281	235913	228629	10477.7	3244.93	8612.23	5904.09	36.9907	1.53851	8.4363	29.6596
Tanzania	Mkangala	Forest Reserve	Not Reported	Forest Reserve	12.7481	11.9092	31372.9	26649.1	394.679	816.874	2800.2	1501.37	2.70602	0.630856	3.37553	5.19611
Tanzania	Mkangala	Forest Reserve	Not Reported	Forest Reserve	0.038125	0.0355494	59.1839	59.2337	3.57142	0.0010625	1.95475	1.56577	0.018175	3.375e-05	0.00398687	0.0133456
Tanzania	Mkewe	Forest Reserve	Not Reported	Forest Reserve	5.1625	1.5461	2912.01	3121.33	342.134	26.8828	52.0733	53.8573	0.957964	0.0540844	0.0894825	0.44417
Tanzania	Mkigagi	Forest Reserve	Not Reported	Forest Reserve	1.02687	0	0	0	0	0	0	0	0	0	0	0
Tanzania	Mkomazi National Park	National Park	IV	National Park	3385.57	1949.88	4.44232e+06	4.72624e+06	419355	7672.42	50274.6	77485.1	1220.35	17.1616	90.0764	622.015
Tanzania	Mkongo	Forest Reserve	Not Reported	Forest Reserve	4.00437	3.42875	6825.42	8808.31	2138.64	28.9551	94.0782	32.7152	2.86362	0.0337619	0.112031	0.418816
Tanzania	Mkoro	Forest Reserve	Not Reported	Forest Reserve	0.759375	0.553996	1030.63	1023.43	88.536	7.60919	53.7551	34.3778	0.269461	0.0121625	0.0819344	0.190287
Tanzania	Mkulazi	Forest Reserve	Not Reported	Forest Reserve	644.726	502.959	946212	972979	84163.1	3587.28	27714.8	26093.9	286.132	4.11189	47.1716	165.467
Tanzania	Mkuli Exten.	Forest Reserve	Not Reported	Forest Reserve	28.8794	26.7091	76766.7	85017.4	12739.5	346.021	2941.91	1200.83	16.9379	0.257286	3.1159	6.39698
Tanzania	Mkundi	Forest Reserve	Not Reported	Forest Reserve	4.68562	3.57444	8464.87	7570.06	529.144	232.502	851.739	339.714	1.07954	0.31896	0.909153	1.26614
Tanzania	Mkungwe	Forest Reserve	Not Reported	Forest Reserve	52.12	46.4012	137417	95119.1	1802.83	11154.8	28213.3	4732.53	6.20565	7.08305	21.5822	11.5264
Tanzania	Mkusu	Forest Reserve	IV	Forest Reserve	36.7025	32.7873	96040.1	104516	12283.1	917.227	1614.53	1275.24	20.9229	0.799259	2.09016	8.97234
Tanzania	Mkuti	Forest Reserve	Not Reported	Forest Reserve	1001.92	592.1	1.22106e+06	725409	46220	366788	143845	31236.2	116.884	233.144	118.509	123.337
Tanzania	Mkweni Hill	Forest Reserve	Not Reported	Forest Reserve	158.491	131.026	401430	343365	15521.2	5200.33	55918	12467.7	42.0288	5.06979	47.2845	36.6341
Tanzania	Mlali	Forest Reserve	Not Reported	Forest Reserve	59.4856	50.3249	121223	111656	14604.4	14311.5	8055.09	1805.48	25.3243	8.11152	7.09023	9.7943
Tanzania	Mlele G.C.A.(S)	Game reserve	Not Reported	Wildlife Management	1229.28	1172.09	3.0421e+06	3.63218e+06	583687	721.926	1833.33	8948.13	1035.59	1.59066	4.57364	130.28
Tanzania	Mlinga	Forest Reserve	Ib	National Park	7.05938	6.24548	20745.8	20035.2	1742.04	170.95	1746.9	534.833	2.81643	0.150361	1.34586	1.9326
Tanzania	Mlungui	Forest Reserve	VI	Forest Reserve	1.3325	1.27371	3819.23	3830.55	314.217	4.79344	159.34	138.756	0.618672	0.00857625	0.191833	0.454611
Tanzania	Mninga	Forest Reserve	Not Reported	Forest Reserve	1.36437	1.22339	5245	5275.66	671.397	103.204	498.91	38.6239	0.634207	0.0747331	0.258722	0.255671
Tanzania	Mohoro	Forest Reserve	Not Reported	Forest Reserve	17.155	15.8183	40673.8	26803.2	870.195	5917.6	7682.67	1140.56	2.91896	3.37433	6.11386	3.40983
Tanzania	Mohoro River	Forest Reserve	Not Reported	Forest Reserve	1.945	0.505487	846.956	382.844	19.565	457.603	8.97206	17.101	0.101026	0.289092	0.0129619	0.102185
Tanzania	Mombo	Forest Reserve	Not Reported	Forest Reserve	0.03625	0	0	0	0	0	0	0	0	0	0	0
Tanzania	Monduli	Forest Reserve	Not Reported	Forest Reserve	82.345	77.3537	268097	294022	33809.4	1227.54	4365.41	2291.45	52.9009	1.14886	4.77851	18.5242
Tanzania	Morogoro Fuel	Forest Reserve	Not Reported	Forest Reserve	108.986	5.5548	6890.65	3296.07	38.4214	3083.87	175.317	373.807	0.385421	3.44465	0.245209	1.47391
Tanzania	Moyowosi G.R (N)	Game reserve	IV	Wildlife Management	11313.9	6364.72	1.77552e+07	1.88262e+07	1.73922e+06	75415	255610	337186	3866.5	96.447	395.181	2006.18
Tanzania	Mpagalalu	Forest Reserve	Not Reported	Forest Reserve	0.836875	0.819911	1874.39	1960.81	174.512	9.31344	37.1878	41.5939	0.466409	0.0193038	0.0647131	0.26943
Tanzania	Mpala	Forest Reserve	Not Reported	Forest Reserve	0.36	0.265088	733.092	800.297	88.97	0.185687	9.68044	11.8988	0.175828	0.000601875	0.0159625	0.07268
Tanzania	Mpanda Line	Forest Reserve	Not Reported	Forest Reserve	4347.11	2870.43	6.38273e+06	6.77079e+06	851523	259813	151002	52647	1937.72	157.167	165.111	610.163
Tanzania	Mpanda North East	Forest Reserve	Not Reported	Forest Reserve	4931.42	4064.65	9.65953e+06	1.03669e+07	1.2317e+06	264215	180130	79941.7	2783.78	183.412	208.102	889.023
Tanzania	Mpara	Forest Reserve	Not Reported	Forest Reserve	16.1256	14.1376	37646.9	31210.1	500.093	2288.84	2945.17	1702.8	2.99841	2.41729	3.25693	5.46337
Tanzania	Mpembampazi	Forest Reserve	Not Reported	Forest Reserve	1326.85	939.127	1.91481e+06	1.93556e+06	125846	36210.4	34672.9	34206.1	526.295	33.6198	55.2052	323.879
Tanzania	Mpunze	Forest Reserve	Not Reported	Forest Reserve	32.0125	27.8994	81152.4	78577.6	5396.4	1960.6	4327.61	1682.98	14.1563	1.16356	4.33657	8.24195
Tanzania	Mramba	Forest Reserve	IV	Forest Reserve	27.9913	21.1149	72432.1	80137	13133.2	729.926	3726.24	972.143	12.9755	0.47614	2.66075	5.00089
Tanzania	Mrema Kingarussina	Forest Reserve	Not Reported	Forest Reserve	31.6137	6.24985	14202	11803.2	496.318	236.643	2090.13	568.37	1.8029	0.456195	1.76611	2.2222
Tanzania	Msanjesi GR/Kipitimbi	Game reserve	Not Reported	Wildlife Management	135.4	134.176	346756	358537	23695.4	1996.45	4800.52	5116.67	78.7318	1.3249	7.74845	46.3648
Tanzania	Mselezi	Forest Reserve	Not Reported	Forest Reserve	1.705	1.68498	6519.46	6909.14	739.547	2.23456	256.48	91.1497	1.02666	0.00140875	0.204869	0.452054
Tanzania	Msingeho Hill	Forest Reserve	Not Reported	Forest Reserve	0.515625	0.509536	1208.16	914.845	9.34104	69.8095	190.484	42.3662	0.0785725	0.0688438	0.213082	0.148976
Tanzania	Msitu Mkuu	Forest Reserve	Not Reported	Forest Reserve	0	0	0	0	0	0	0	0	0	0	0	0
Tanzania	Msumbugwe	Forest Reserve	Not Reported	Forest Reserve	42.7325	32.0677	89305.1	79228.9	3257.11	263.998	8434.87	4634.52	10.283	0.119669	8.50109	13.1618
Tanzania	Mswima	Forest Reserve	Not Reported	Forest Reserve	5.64938	5.18942	15287.9	14904.5	891.471	48.5424	645.536	580.813	2.30988	0.0713544	0.771218	2.03662
Tanzania	Mtai	Forest Reserve	IV	Forest Reserve	28.3538	25.4501	105773	110004	8975.49	16.3934	2637.63	2090.48	14.5936	0.0310669	2.38675	8.4386
Tanzania	Mtama	Forest Reserve	Not Reported	Forest Reserve	4.9525	4.15706	7832.87	5750.65	234.02	1075.81	920.231	320.196	0.847598	0.942893	1.14439	1.22151
Tanzania	Mtandi	Forest Reserve	Not Reported	Forest Reserve	12.8819	10.5174	28831.1	29464.8	3253.87	180.357	1555.58	884.182	5.69066	0.165819	1.49227	3.16773
Tanzania	Mtanza	Forest Reserve	Not Reported	Forest Reserve	37.8237	14.3923	25481.4	26797.4	2007.04	96.7573	200.496	393.797	8.86816	0.171082	0.520918	4.83058
Tanzania	Mtarure	Forest Reserve	Not Reported	Forest Reserve	568.814	445.876	952787	851619	10120.2	9445.67	49062.6	52779.9	116.663	18.8646	83.1957	227.088
Tanzania	Mtita	Forest Reserve	Not Reported	Forest Reserve	31.7556	29.0925	80170	47967.4	1464.06	10347.2	21797.3	1522.15	4.4344	5.01151	14.6935	4.95089
Tanzania	Mtumbi	Forest Reserve	IV	Forest Reserve	2.22875	1.97158	4721.65	4522.77	286.827	55.9516	226.749	203	0.750546	0.100146	0.289991	0.830618
Tanzania	Mtunguru	Forest Reserve	Not Reported	Forest Reserve	23.2794	22.7115	65757.8	57394.3	283.803	859.034	3258.58	4529.71	4.17008	0.630106	4.97008	12.941
Tanzania	Mufindi Scarp	Forest Reserve	Ib	National Park	160.318	153.547	437834	386223	20234.6	10016.2	47006.6	14822.5	46.2988	11.373	47.8729	47.9922
Tanzania	Mufindi Tea Estate Land	Forest Reserve	Not Reported	Forest Reserve	411.394	214.215	807042	697994	65497	38074.8	119305	17166	95.5304	14.3545	50.7733	53.5246
Tanzania	Mugaberi	Forest Reserve	Not Reported	Forest Reserve	0.025	0.0242986	43.4569	57.3914	13.803	0.001375	0.0003125	0.132571	0.0232488	1.5e-05	2.5e-06	0.00103
Tanzania	Muhesi G.R (W)	Game reserve	Not Reported	Wildlife Management	4453.79	3225.23	6.01927e+06	5.80227e+06	424735	394154	150226	97360.1	1712.93	298.139	204.142	1009.44
Tanzania	Muhuwesi	Forest Reserve	Not Reported	Forest Reserve	1722.45	1329.23	2.59683e+06	2.69144e+06	189368	37197.8	28848.4	28712	816.07	31.0783	47.3147	434.538
Tanzania	Muipa	Forest Reserve	Not Reported	Forest Reserve	1407.64	1038.54	1.89583e+06	2.40718e+06	509642	1141.93	1206.55	4061.58	925.82	3.24932	3.57189	105.734
Tanzania	Mulele Hills	Forest Reserve	Not Reported	Forest Reserve	840.095	650.146	1.37365e+06	1.40985e+06	133141	42449.2	35425.1	19072.4	391.686	38.0663	46.5097	173.81
Tanzania	Musiora	Forest Reserve	Not Reported	Forest Reserve	2.565	2.49219	6946.26	7407.02	1376.49	269.951	565.591	80.1943	1.32529	0.202086	0.536691	0.427933
Tanzania	Muva/Sumbawanga Plantation	Forest Reserve	Not Reported	Forest Reserve	0.78125	0.0179826	17.7445	19.2949	3.35885	1.39575	0	0.412709	0.00947562	0.00304938	0	0.00542563
Tanzania	Mvuha	Forest Reserve	Not Reported	Forest Reserve	6.325	4.46209	14329.2	11085.6	140.159	241.465	2511.01	631.32	0.568037	0.188779	2.24229	1.46274
Tanzania	Mwakulu	Forest Reserve	Not Reported	Forest Reserve	0.03	0.000384487	0.32626	0.433306	0.0994291	0	0	0.00761656	0.0002575	5.625e-06	0	0.00012125
Tanzania	Mwaluguru	Forest Reserve	Not Reported	Forest Reserve	22.42	1.9375	2907.66	955.027	5.50666	1821.5	81.682	54.952	0.0718344	1.57132	0.07281	0.220584
Tanzania	Mwamakalemu	Forest Reserve	Not Reported	Forest Reserve	0.218125	0	0	0	0	0	0	0	0	0	0	0
Tanzania	Mwamapalala	Forest Reserve	Not Reported	Forest Reserve	0.02	0	0	0	0	0	0	0	0	0	0	0
Tanzania	Mwamapalala	Forest Reserve	Not Reported	Forest Reserve	1.22812	0	0	0	0	0	0	0	0	0	0	0
Tanzania	Mwamapalala	Forest Reserve	Not Reported	Forest Reserve	0.3125	0	0	0	0	0	0	0	0	0	0	0
Tanzania	Mwamapuli	Forest Reserve	Not Reported	Forest Reserve	0.148125	0.0128643	28.4591	31.2055	2.93772	0.0495	0.029125	0.112713	0.0083275	0.000250625	9.0625e-05	0.00419062
Tanzania	Mwamayombo	Forest Reserve	Not Reported	Forest Reserve	0.05125	0	0	0	0	0	0	0	0	0	0	0
Tanzania	Mwambesi	Forest Reserve and Game Controlled Area	Not Reported	Forest Reserve	1000.72	670.619	1.17912e+06	1.20478e+06	62530.5	3413.12	9459.57	23994	360.162	10.1637	23.8784	276.263
Tanzania	Mwangilye	Forest Reserve	Not Reported	Forest Reserve	0.51625	0.00247411	3.21701	0	0.000565551	3.21588	0	0.000565551	0	0.00247313	0	0
Tanzania	Mwanhala	Forest Reserve	Not Reported	Forest Reserve	28.6412	4.45488	6452.09	5197.35	350.786	1068.47	236.326	300.733	1.35267	1.25906	0.400379	1.44095
Tanzania	Mwantini Hill	Forest Reserve	Not Reported	Forest Reserve	37.3975	32.6132	53076.3	40975.3	53.3035	4753.32	3099.13	4301.81	4.41735	7.27311	5.36225	15.5538
Tanzania	Mwanzogisengi	Forest Reserve	Not Reported	Forest Reserve	1.13312	6.64313e-05	0.0498631	0.0445319	0.00124062	0.011	0	0.00442813	1.0625e-05	1.6875e-05	0	3.75e-05
Tanzania	Mwanzogisengi	Forest Reserve	Not Reported	Forest Reserve	0.118125	0.00162753	1.62357	3.31776	1.6785	0	0	0.015689	0.00157688	0	0	4.6875e-05
Tanzania	Mwatunge Hill	Forest Reserve	Not Reported	Forest Reserve	0.425	0.233122	317.739	302.391	14.917	17.5863	0.327063	12.3517	0.0897381	0.0321319	0.00152688	0.109561
Tanzania	Mwenga	Forest Reserve	IV	Forest Reserve	8.58687	7.9103	14166.5	10155.4	11.0519	731.017	2289.52	979.466	0.517217	1.06655	3.4969	2.82854
Tanzania	Myoe	Forest Reserve	Not Reported	Forest Reserve	0.799375	0.799181	2715.91	3022.36	339.557	1.7915	13.9007	17.4064	0.59232	0.00240313	0.0207263	0.18372
Tanzania	Mzashai	Forest Reserve	Not Reported	Forest Reserve	0.114375	0.0965916	140.387	141.595	8.70381	2.37894	1.26619	3.85057	0.0500012	0.0046825	0.00336125	0.0385319
Tanzania	Mzogoti	Forest Reserve	Not Reported	Forest Reserve	0.72125	0.660474	1132.1	901.221	47.576	80.4494	136.394	61.6136	0.140499	0.113403	0.168881	0.237568
Tanzania	Nagaga	Forest Reserve	Not Reported	Forest Reserve	14.615	13.3114	29339.4	30279.7	1554.97	13.4177	153.32	447.881	7.74443	0.0453456	0.416671	5.10341
Tanzania	Nagaliendele	Forest Reserve	Not Reported	Forest Reserve	2.80687	2.78375	8711.69	8302.47	182.589	24.1252	212.262	355.42	1.01593	0.0285969	0.311849	1.4273
Tanzania	Namakutwa/Namade	Forest Reserve	Not Reported	Forest Reserve	44.09	42.2647	126263	100426	624.406	2849.43	16493.2	7118.87	5.50729	2.59419	17.318	16.8422
Tanzania	Nambinga	Forest Reserve	IV	Forest Reserve	14.1844	14.125	52989.3	55041.9	5423.9	1168.39	2022.18	180.774	9.44534	0.544334	1.1984	2.93697
Tanzania	Name Unknown No. 4	Forest Reserve	Not Reported	Forest Reserve	5.86437	2.57892	9984.02	7763.56	644.122	432.758	2155.21	276.606	0.693192	0.233196	1.01951	0.632832
Tanzania	Namikupa	Forest Reserve	Not Reported	Forest Reserve	26.6569	22.3889	54729.7	55288.5	4026.93	696.52	1483.99	1287.59	12.1516	0.533605	2.08229	7.62024
Tanzania	Nampekeso	Forest Reserve	Not Reported	Forest Reserve	233.497	102.762	150205	131917	2190.72	7132.18	3186.42	10160.6	27.0803	13.4409	6.5648	55.6291
Tanzania	Nandembo	Forest Reserve	Not Reported	Forest Reserve	39.5869	39.2391	107484	104467	2172.79	371.466	1630.16	3188.46	16.9202	0.293196	2.78881	19.2357
Tanzania	Nandimba	Forest Reserve	Not Reported	Forest Reserve	11.1031	11.0804	33330	30036.7	928.625	880.283	2179.88	1161.75	3.91846	0.369255	2.1913	4.60118
Tanzania	Ndasha Hill	Forest Reserve	Not Reported	Forest Reserve	10.7156	9.66356	30494.8	33386.4	4027.77	47.9185	616.458	471.879	6.26062	0.0393419	0.687016	2.67639
Tanzania	Ndechela	Forest Reserve	Not Reported	Forest Reserve	63.1206	52.3297	137529	148458	17337.8	2475.47	2546.4	1386.8	35.0141	1.75808	2.94734	12.6068
Tanzania	Ndekemai	Forest Reserve	IV	Forest Reserve	13.225	12.842	50521.2	50960	3234.08	140.516	1441.88	1212.87	6.26641	0.189168	1.70029	4.68587
Tanzania	Ndimba	Forest Reserve	Not Reported	Forest Reserve	27.3625	27.3625	91410.6	93896.9	3946.23	0	276.608	1183.24	16.3361	0	0.557619	10.4681
Tanzania	Ndolwa	Forest Reserve	IV	Forest Reserve	9.59313	8.51856	14452.7	12738.7	213.265	418.082	726.609	782.631	2.52272	0.604349	1.3663	4.02423
Tanzania	Ndugumia	Forest Reserve	Not Reported	Forest Reserve	0.304375	0.299296	899.859	867.426	47.921	2.89994	46.4441	31.0107	0.126717	0.00335063	0.0502431	0.118968
Tanzania	Ndumbi Valley	Forest Reserve	Not Reported	Forest Reserve	24.9669	19.8538	53215.8	47200.7	1774.73	1121.09	3949.87	2718.87	5.69133	1.24079	4.70522	8.21425
Tanzania	Negoma	Forest Reserve	Not Reported	Forest Reserve	5.18938	3.53818	12305.9	2885.68	115.621	7876.29	1635.39	24.151	0.419509	2.24224	0.624589	0.251518
Tanzania	Ngalijembe	Forest Reserve	Not Reported	Forest Reserve	2.40375	2.26716	6916.51	7279.31	908.748	140.184	290.745	115.011	1.28521	0.157529	0.293042	0.531231
Tanzania	Ngarama North	Forest Reserve	Not Reported	Forest Reserve	418.681	409.661	1.40814e+06	1.3361e+06	28200.4	1352.07	46878.6	52010.7	158.851	1.53277	53.6354	195.638
Tanzania	Ngarambe-Tapika WMA	Wildlife management area	Not Reported	Wildlife Management	702.405	456.516	1.03932e+06	914704	15006.2	32058.1	51773.8	55790.2	125.333	34.2354	76.7357	220.136
Tanzania	Ngarusambu	Forest Reserve	Not Reported	Forest Reserve	0.00375	0.00375	8.3125	10.875	2.53344	0	0	0.0290625	0.00362625	0	0	0.00012375
Tanzania	Ngogwa	Forest Reserve	Not Reported	Forest Reserve	35.1362	26.9866	59789.9	64248.7	7870.3	1652.07	1148.89	610.529	18.1605	1.38456	1.5265	5.91248
Tanzania	Ngogwa Busangi	Forest Reserve	Not Reported	Forest Reserve	301.954	58.4075	149996	118271	3098.14	6496.33	22299.9	6026.68	12.6681	7.63994	19.1591	18.9276
Tanzania	Ngorongoro Conservation Area	Conservation Area	Not Reported	National Park	8203.2	2400.61	6.07277e+06	6.89147e+06	991080	46616.5	75651.1	50114.8	1698.12	66.1716	103.796	532.033
Tanzania	Ngukumo	Forest Reserve	Not Reported	Forest Reserve	9.97875	9.663	19441.6	14508.1	188.808	438.533	3937.92	745.815	1.68746	0.545158	4.5496	2.87957
Tanzania	Ngulakula	Forest Reserve	Not Reported	Forest Reserve	20.8819	18.7564	46251.9	46435.2	3528.46	472.183	1814.53	1058.44	10.1827	0.400874	2.23266	5.93905
Tanzania	Nguluka	Forest Reserve	Not Reported	Forest Reserve	0.241875	0.211646	521.496	721.809	199.483	0.149625	0.0140625	0.994148	0.201196	0.000621875	7.8125e-05	0.0097225
Tanzania	Nguru North	Forest Reserve	IV	Forest Reserve	131.367	122.784	478910	559905	91775.4	162.63	7644.53	2972.39	89.8548	0.156736	7.86514	24.9062
Tanzania	Nguru ya Ndege	Forest Reserve	Not Reported	Forest Reserve	22.3788	14.9017	34869.3	24632.2	1749.52	6074.64	4987.31	924.757	3.0333	4.63549	4.11884	3.11122
Tanzania	Ngwasi	Forest Reserve	Not Reported	Forest Reserve	18.2312	3.82223	17267.6	13245	833.651	1193.17	3304.26	358.81	1.18326	0.256861	1.58334	0.798588
Tanzania	Nindo	Forest Reserve	Not Reported	Forest Reserve	263.075	8.94503	10785.6	8582.24	683.478	2212.07	142.298	532.472	2.57475	3.04362	0.253111	3.06571
Tanzania	Njilikwa	Forest Reserve	Not Reported	Forest Reserve	6.74937	6.69767	26524.8	33790.6	7233.27	13.8885	71.2917	117.702	6.14514	0.0165938	0.0915488	0.444185
Tanzania	Njogi	Forest Reserve	Not Reported	Forest Reserve	4.96438	4.35403	14458.3	13874.8	716.786	279.439	703.895	317.016	2.14612	0.148973	0.497517	1.56116
Tanzania	North East Undendeule	Forest Reserve	IV	Forest Reserve	2863.91	2480.63	7.13347e+06	7.32047e+06	434121	4760.46	85699.1	156665	1383.12	9.47815	139.979	947.952
Tanzania	North Makere	Forest Reserve	Not Reported	Forest Reserve	108.999	13.5269	17016.9	15445.5	940.705	1440.4	352.757	719.026	4.95154	2.35334	0.573999	5.63742
Tanzania	North Makere	Forest Reserve	Not Reported	Forest Reserve	706.061	563.691	1.51393e+06	1.54121e+06	137610	34164.1	60857.2	15309.5	355.333	16.3726	53.8909	138.06
Tanzania	North Mamiwa Kisara	Forest Reserve	Not Reported	Forest Reserve	79.3925	77.6973	292734	329670	41111.4	1200.36	3029.12	54.6342	59.7328	1.14045	3.14026	13.683
Tanzania	Nou	Forest Reserve	Not Reported	Forest Reserve	293.527	284.75	1.01881e+06	1.21695e+06	199997	783.657	3676.54	2602.15	244.436	1.12436	5.06834	34.1158
Tanzania	Nshinde Hill	Forest Reserve	Not Reported	Forest Reserve	0.39125	0.0229033	25.784	23.397	0.408587	1.92012	0.0084375	0.866975	0.0070875	0.00389812	0.000121875	0.0117731
Tanzania	Ntazu	Forest Reserve	Not Reported	Forest Reserve	5.30563	3.82502	15968.5	17826.2	1910.88	8.341	35.3906	9.46259	2.83092	0.0155838	0.0853006	0.89313
Tanzania	Nyabasi	Forest Reserve	Not Reported	Forest Reserve	0.116875	0.0878522	115.356	138.565	23.5061	0.083375	0.111125	0.103302	0.0693562	0.0004	0.0005475	0.0175269
Tanzania	Nyaganje	Forest Reserve	IV	Forest Reserve	136.105	130.328	493719	544651	65781.1	795.736	8052.18	6000.99	85.0836	1.04863	9.26637	34.9272
Tanzania	Nyahua Mbuga	Forest Reserve	Not Reported	Forest Reserve	6637.74	5677.52	1.27207e+07	1.44669e+07	2.17584e+06	295947	108033	25657.7	4400.54	205.518	137.538	933.433
Tanzania	Nyamilanga Hill	Forest Reserve	Not Reported	Forest Reserve	0.49	0.14172	218.454	219.77	8.89612	1.90906	1.02481	4.64563	0.0726481	0.00480312	0.003225	0.0609844
Tanzania	Nyandiduma	Forest Reserve	Not Reported	Forest Reserve	0.39875	0.348057	520.222	478.355	22.0473	11.3346	22.3955	30.1843	0.120936	0.024995	0.040595	0.161426
Tanzania	Nyandira	Forest Reserve	Not Reported	Forest Reserve	0.48	0.0191352	23.1236	18.3583	0.852323	3.4155	0.688	1.51418	0.0049625	0.00606812	0.00119375	0.00689375
Tanzania	Nyantakara	Forest Reserve	Not Reported	Forest Reserve	284.065	256.04	580649	677539	130172	9499.42	19582.5	4200.32	203.053	8.67773	16.9335	27.3642
Tanzania	Nyera/Kiperere	Forest Reserve	Not Reported	Forest Reserve	1047.17	506.238	943648	990490	78580.5	4501.82	8629.95	18607	292.007	10.8901	19.6993	183.526
Tanzania	Nyonga	Forest Reserve	Not Reported	Forest Reserve	5761.3	3476.99	6.86852e+06	8.07339e+06	1.39305e+06	142118	47304.5	1250.37	2837.52	95.5029	60.8223	482.703
Tanzania	Nyumburuni	Forest Reserve	Not Reported	Forest Reserve	42.52	37.5741	122454	88557.8	4294.63	21188.7	14737.2	2265.09	10.8688	9.15308	8.89879	8.65199
Tanzania	Pagale	Forest Reserve	Not Reported	Forest Reserve	170.705	69.6343	117637	138896	24575.4	951.178	1537.02	828.384	54.5501	1.06109	2.37773	11.6318
Tanzania	Pala Mountains	Forest Reserve	IV	Forest Reserve	101.488	97.3605	297525	331411	43787.6	1308.6	5563.76	3028.85	68.309	1.10194	6.20856	21.7378
Tanzania	Pangawe East	Forest Reserve	Not Reported	Forest Reserve	6.205	5.2801	13834.5	6951.57	244.22	2514.74	4417.19	195.269	0.207943	1.77869	2.78235	0.510489
Tanzania	Pangawe West	Forest Reserve	Not Reported	Forest Reserve	1.0925	0.733456	1147.57	1019.53	89.9292	92.6544	59.597	65.7202	0.209991	0.134088	0.0963431	0.292798
Tanzania	Pawaga-Idodi WMA	Wildlife management area	Not Reported	Wildlife Management	2656.61	2084.01	5.86335e+06	5.65923e+06	217732	50319.2	186835	184701	902.224	56.9788	252.06	872.352
Tanzania	Pindiro	Forest Reserve	Not Reported	Forest Reserve	34.0425	34.0272	116669	115750	3003.67	7.74669	1027.92	2886.69	16.3806	0.0178381	1.78317	15.8464
Tanzania	Pongwe	Forest Reserve	Not Reported	Forest Reserve	4.325	3.7239	9608.76	9996.38	940.158	68.7951	215.929	267.818	1.9732	0.0894631	0.322514	1.3381
Tanzania	Poroto Ridge	Forest Reserve	Not Reported	Forest Reserve	100.823	76.3747	266599	288966	31706.3	2029.46	4189	3120.32	47.9762	2.2839	5.03423	21.079
Tanzania	Puge North	Forest Reserve	Not Reported	Forest Reserve	27.7413	3.03879	8299.45	3933.15	0.00205509	960.405	3383.28	22.617	0.0050225	0.64934	2.34056	0.0437575
Tanzania	Puge South	Forest Reserve	Not Reported	Forest Reserve	23.7406	2.10975	3421.25	3411	223.598	69.9462	55.7427	108.161	1.02227	0.131045	0.113107	0.842491
Tanzania	Pugu	Forest Reserve	Not Reported	Forest Reserve	21.7825	20.3485	53359	36180.5	976.704	10156.2	6518.2	1480.76	3.88743	5.8515	5.66615	4.94215
Tanzania	Pumula	Forest Reserve	VI	Forest Reserve	9.99	9.7713	33293.1	34407.9	3070.25	9.3095	1253.3	692.802	5.35473	0.00832875	1.2313	3.17687
Tanzania	Rau	Forest Reserve	Not Reported	Forest Reserve	13.64	4.69364	12867.9	15895.8	3090.47	30.2549	17.3671	14.9798	3.83972	0.0803125	0.043705	0.729214
Tanzania	Rondo	Forest Reserve	Not Reported	Forest Reserve	111.445	110.644	403970	432993	34700.1	808.755	3310.83	1558.1	76.1757	0.612839	3.68586	30.1695
Tanzania	Ruaha National Park	National Park	II	National Park	14443.3	8611.48	1.68454e+07	1.8472e+07	2.08728e+06	76174.3	137964	246606	5660.57	161.163	281.541	2506.01
Tanzania	Ruamagazi	Forest Reserve	Not Reported	Forest Reserve	266.986	253.165	744041	527833	13131.5	57471.4	152298	19569.3	48.4054	31.0245	110.498	63.2257
Tanzania	Ruande	Forest Reserve	Not Reported	Forest Reserve	148.664	78.016	151498	48496.2	576.473	86933.6	14528.4	2116.71	2.95481	55.5694	12.1609	7.31586
Tanzania	Ruawa	Forest Reserve	Not Reported	Forest Reserve	28.0669	24.7844	78831.9	77445.2	6234.54	1695.38	4844.52	1081.3	11.7015	1.62707	4.70421	6.74962
Tanzania	Rubondo Island National Park	National Park	II	National Park	200.666	58.2735	222756	243190	20376.4	75.1072	413.269	546.097	43.4897	0.100222	0.765704	13.9183
Tanzania	Rudewa South	Forest Reserve	Not Reported	Forest Reserve	4.75812	4.53951	15242.7	14730.5	1014.43	11.0708	952.752	562.792	1.78383	0.00673937	1.0145	1.73433
Tanzania	Ruhoi River	Forest Reserve	Not Reported	Forest Reserve	777.673	598.34	1.31079e+06	1.23785e+06	72869.2	43388.7	71363	31054.7	290.483	28.4449	79.1702	200.159
Tanzania	Ruiga River	Forest Reserve	Not Reported	Forest Reserve	1181.37	856.856	2.17997e+06	2.21618e+06	255766	60475.6	116669	42406.1	464.259	58.353	114.926	219.199
Tanzania	Rungo	Forest Reserve	Not Reported	Forest Reserve	217.041	109.831	193294	160527	985.621	6232.14	13701.9	13818.6	20.8682	11.4644	22.3265	55.1459
Tanzania	Rungwa Mwamagembe G.R.	Game reserve	Not Reported	Wildlife Management	8951.38	5804.48	9.82499e+06	1.15525e+07	1.84436e+06	24034.7	34206.4	58634.8	4417.58	66.4789	87.0442	1232.17
Tanzania	Rungwa River G.C.A.	Game reserve	IV	Wildlife Management	3192.16	2215.7	4.80699e+06	5.72818e+06	981119	39814.7	25182.7	5069.99	1892.3	27.7368	30.9508	264.503
Tanzania	Rungwe	Nature Reserve	Not Reported	National Park	147.817	133.048	508425	614851	110211	350.854	3070.31	364.657	107.797	0.235528	3.24585	21.7686
Tanzania	Runzewe	Forest Reserve	Not Reported	Forest Reserve	272.387	199.947	437227	292937	40843.8	152656	29379.8	3098.04	72.3443	86.214	23.8726	17.4914
Tanzania	Rupiage	Forest Reserve	Not Reported	Forest Reserve	21.8219	15.2923	27083.1	32517.8	6012.74	285.272	210.847	81.8728	12.479	0.279475	0.296887	2.23316
Tanzania	Rushwezi	Forest Reserve	Not Reported	Forest Reserve	1.08	0.624803	2216.86	2343.49	164.682	3.27137	17.2297	17.5475	0.388908	0.00668375	0.0288225	0.200387
Tanzania	Ruvu	Forest Reserve	IV	Forest Reserve	35.3237	34.4183	108579	91797.1	1951.99	386.878	12902.5	5444.49	8.0311	0.409312	12.8596	13.1168
Tanzania	Ruvu North	Forest Reserve	Not Reported	Forest Reserve	321.189	125.968	249715	159887	6219.76	37314.6	51744.3	6988.29	25.4743	29.1728	39.587	31.6945
Tanzania	Ruvu South	Forest Reserve	Not Reported	Forest Reserve	290.41	215.119	534375	347518	6438.04	59302.1	116710	17283.5	30.8009	43.8105	85.3302	55.141
Tanzania	Saanane Island National Park	National Park	Not Reported	National Park	0.111875	0	0	0	0	0	0	0	0	0	0	0
Tanzania	Sakaranyumo	Forest Reserve	Not Reported	Forest Reserve	7.66188	7.15693	14941	11075	1034.44	2039.52	2470.02	390.947	1.83381	1.55484	2.29532	1.4722
Tanzania	Sakila	Forest Reserve	Not Reported	Forest Reserve	0.240625	0.240625	764.625	787.812	82.7582	1.09369	53.0481	5.42891	0.155294	0.00060375	0.0344494	0.0502869
Tanzania	Salanga/Bereku	Forest Reserve	Not Reported	Forest Reserve	68.0525	66.159	220952	210469	5596.63	852.143	6519.01	8708.33	26.5865	0.842867	8.00142	30.7273
Tanzania	Sali	Forest Reserve	Not Reported	Forest Reserve	9.3875	9.31669	40648.2	40059.5	1590.72	46.5537	1033.06	1099.77	4.31541	0.074195	1.10375	3.82342
Tanzania	Sambasha	Forest Reserve	Not Reported	Forest Reserve	0.03875	0.0123931	12.88	11.5621	0.483988	0.836625	0.0005	0.964763	0.00363813	0.00233812	3.125e-06	0.0064
Tanzania	Sao Hill	Forest Reserve	Not Reported	Forest Reserve	548.837	237.209	825893	684283	146151	139375	139271	9115.2	103.006	39.6983	57.6969	36.7826
Tanzania	Sasajila	Forest Reserve	Not Reported	Forest Reserve	11.0675	5.80413	15985.5	19181.9	3916.3	520.838	200.825	1.7657	4.50312	0.372128	0.227672	0.70042
Tanzania	Sasawara	Forest Reserve	Not Reported	Forest Reserve	405.409	387.291	904161	965391	92497.3	14593.7	10675	5998.55	259.223	9.05709	14.7005	104.283
Tanzania	Sawago	Forest Reserve	Not Reported	Forest Reserve	6.98062	6.69973	24969	25991.8	2023.6	2.86788	435.412	562.48	3.7148	0.00325188	0.519406	2.46238
Tanzania	Sayaka	Forest Reserve	Not Reported	Forest Reserve	48.6781	1.4036	1412.73	490.586	3.33328	842.767	0.100437	82.6052	0.01111	1.18647	0.00018	0.203413
Tanzania	Selous Game Reserve and World Heritage Site	World Heritage Site	Not Applicable	Wildlife Management	42955.5	27977.2	6.47606e+07	6.70682e+07	4.71095e+06	266746	831157	1.30546e+06	15493.4	535.032	1595.69	10349.3
Tanzania	Semdoe/Msige	Forest Reserve	IV	Forest Reserve	8.06875	8.02599	31019.8	30717.7	996.194	55.2831	508.017	735.049	3.8341	0.0679975	0.636149	3.48792
Tanzania	Sengoma	Forest Reserve	IV	Forest Reserve	11.6681	11.0361	42579.6	43966.6	3096.8	81.588	913.672	714.57	6.03418	0.065555	0.978232	3.95815
Tanzania	Serengeti National Park	World Heritage Site	Not Applicable	National Park	12960.4	1202.65	1.7424e+06	1.4702e+06	112219	268035	42099.7	74287.1	394.252	345.095	70.4533	392.149
Tanzania	Shagayu	Forest Reserve	IV	Forest Reserve	75.8113	71.629	328294	291677	8289.63	1174.29	28715.7	15016.7	20.3626	0.53727	20.244	30.4847
Tanzania	Shambalai	Forest Reserve	Not Reported	Forest Reserve	0.053125	0.0443137	62.4456	78.3382	16.3969	0.0535625	0.121875	0.328833	0.0365125	0.000234375	0.000440625	0.007115
Tanzania	Shinkurufumi	Forest Reserve	VI	Forest Reserve	2.19687	2.175	9520.31	10182.4	1359.12	115.245	546.107	35.7076	1.26899	0.0543288	0.437735	0.413884
Tanzania	Silupati	Forest Reserve	Not Reported	Forest Reserve	4.85562	4.79057	17746.3	23222.1	5493.94	32.7309	33.2689	47.8348	4.44251	0.0367831	0.045215	0.265972
Tanzania	Sima	Forest Reserve	Not Reported	Forest Reserve	12.7531	9.80956	25142.8	9168.51	7.68077	8964.63	6794.57	207.406	0.0435987	5.08116	4.1605	0.523679
Tanzania	Simbo	Forest Reserve	Not Reported	Forest Reserve	10.7394	4.4229	10059	8554.83	111.035	341.846	746.712	526.639	1.05835	0.382606	0.969518	2.0116
Tanzania	Simbo_Bagamoyo	Forest Reserve	Not Reported	Forest Reserve	4.24188	3.83309	9948.55	8839.98	165.351	12.9352	689.435	571.555	0.997247	0.02038	0.997323	1.81783
Tanzania	Sisu	Forest Reserve	Not Reported	Forest Reserve	8.31938	6.05576	12571.5	13904.6	1502.81	13.5409	48.7035	107.416	4.3261	0.0389869	0.117733	1.57236
Tanzania	Sola	Forest Reserve	Not Reported	Forest Reserve	0.335625	0.00038575	0.318584	0.0371088	0.000168438	0.277938	0	0.00370656	0	0.000371875	0	1.375e-05
Tanzania	Sola Dam	Forest Reserve	Not Reported	Forest Reserve	0.4625	0.034453	40.4806	27.2206	0.0652682	7.35394	1.00238	4.83839	0.00195562	0.0149019	0.00169625	0.0158681
Tanzania	Songa	Forest Reserve	Not Reported	Forest Reserve	361.541	354.315	1.05866e+06	1.2913e+06	252872	10797.6	9232.07	201.242	305.285	5.83978	8.63525	34.5481
Tanzania	Songa	Forest Reserve	Not Reported	Forest Reserve	69.1963	49.4333	106810	82941.3	7227.12	18319.6	10899.1	1876.58	18.2611	11.4387	9.91606	9.81083
Tanzania	Songea Fuel	Forest Reserve	Not Reported	Forest Reserve	49.6437	46.8672	108055	122335	14750.7	74.6039	331.274	64.5812	37.604	0.133643	0.62529	8.50028
Tanzania	Soni Public Land	Forest Reserve	Not Reported	Forest Reserve	0.10625	0.0989108	187.323	209.542	28.2852	0.288437	1.95038	3.8274	0.0591762	0.00105563	0.00407562	0.0345888
Tanzania	South Gendagenda	Forest Reserve	Not Reported	Forest Reserve	28.6537	28.0499	94799	65092.7	1240.17	10141	17988.6	2816.88	4.24208	4.92423	11.9684	6.91453
Tanzania	Swagaswaga G.R	Game reserve	Not Reported	Wildlife Management	569.701	509.711	1.36535e+06	1.56701e+06	338175	94531	37364.8	4614.85	382.942	51.2333	33.5682	41.9502
Tanzania	Talaga	Forest Reserve	Not Reported	Forest Reserve	0.265	1.73438e-05	0.0098725	0.00960438	4.03125e-05	0.0005625	0	0.000334687	0	7.5e-06	0	7.5e-06
Tanzania	Talagwe	Forest Reserve	Not Reported	Forest Reserve	9.46875	7.1933	21815.9	23653.7	2870.92	151.227	533.01	348.921	4.41731	0.257144	0.574176	1.94406
Tanzania	Tambulu	Forest Reserve	Not Reported	Forest Reserve	46.9838	46.2885	153890	150621	7179.95	80.1957	5281.05	5087.6	22.0691	0.0472838	5.75502	18.4168
Tanzania	Tarangire National Park	National Park	II	National Park	2585.88	373.853	565802	510530	24187.5	40002.4	14418.3	25038.6	133.88	57.0041	25.6799	157.139
Tanzania	Tarime	Forest Reserve	Not Reported	Forest Reserve	0.386875	0.0267042	26.6347	28.2071	2.99132	0.939813	0.000125	0.478995	0.0126294	0.00290312	3.125e-06	0.0111144
Tanzania	Tongomba New	Forest Reserve	Not Reported	Forest Reserve	27.5063	27.1855	95771.7	87267.5	1778.62	1265.61	5367.26	3649.92	8.89275	0.886286	5.18925	12.2172
Tanzania	Tongwe	Forest Reserve	Not Reported	Forest Reserve	12.1494	10.9254	30570.5	26224.8	791.128	1050.12	2811.23	1275.51	2.52784	1.01862	3.28197	4.09612
Tanzania	Tongwe East	Forest Reserve	Not Reported	Forest Reserve	1666.42	1583.44	4.50403e+06	5.17322e+06	664813	615.688	5031.56	10024.2	1320.82	1.23649	10.15	251.172
Tanzania	Tunduru WMA	Wildlife management area	Not Reported	Wildlife Management	1190.96	1081.19	2.67281e+06	2.84767e+06	242168	12436.9	26249.9	28621.6	709.985	11.8999	42.1106	317.123
Tanzania	Uduka	Forest Reserve	Not Reported	Forest Reserve	0.491875	0.00646718	6.25333	6.06332	0.270212	0.105375	0	0.35485	0.00158375	0.000648125	6.25e-07	0.00423063
Tanzania	Udzungwa Mountains National Park	National Park	II	National Park	2054.42	1847.15	6.83973e+06	6.90548e+06	429926	9254.8	189759	165158	928.7	13.2162	215.667	689.541
Tanzania	Ufiome	Forest Reserve	Not Reported	Forest Reserve	51.1425	48.3984	150034	156457	11693.2	294.401	2032.43	2943.92	27.9729	0.391284	2.7585	17.2741
Tanzania	Ugalla G.R. (N)	Game reserve	IV	Wildlife Management	1142.22	794.349	1.53622e+06	1.8583e+06	319830	341.777	1115.63	3712.2	689.31	1.36917	3.51996	100.043
Tanzania	Ugalla North	Forest Reserve	Not Reported	Forest Reserve	1616.99	1471.41	3.46547e+06	4.08609e+06	741615	67481.8	50341.2	3178.1	1238.02	40.9385	52.4307	139.942
Tanzania	Ugalla River	Forest Reserve	Not Reported	Forest Reserve	3855.69	2748.42	5.05776e+06	6.28208e+06	1.21595e+06	2375.23	3840.3	14587.9	2460.36	4.66121	9.80482	273.267
Tanzania	Ugunda	Forest Reserve	Not Reported	Forest Reserve	1521.66	895.132	1.87944e+06	2.24428e+06	362135	1979.05	1506.1	6188.58	778.05	2.57967	3.5175	110.862
Tanzania	Ukamba	Forest Reserve	Not Reported	Forest Reserve	27.8775	1.48141	1636.57	1393.26	24.5253	141.583	7.8745	118.374	0.336929	0.331368	0.0219462	0.789707
Tanzania	Ukanga	Forest Reserve	Not Reported	Forest Reserve	1064.03	626.856	1.20731e+06	1.3931e+06	210753	12652.3	7751.89	4554.49	480.556	13.7139	12.2958	120.167
Tanzania	Ukune	Forest Reserve	Not Reported	Forest Reserve	106.609	35.5381	63212.2	63735.9	5806.53	2096.53	1580.47	1605.88	18.858	2.80151	2.48034	11.3877
Tanzania	Ukutu WMA	Wildlife management area	Not Reported	Wildlife Management	1514.84	834.375	1.91344e+06	1.54642e+06	107885	252996	167224	54680.2	263.661	198.381	157.21	214.965
Tanzania	Ukwiva	Forest Reserve	IV	Forest Reserve	346.586	340.775	1.17239e+06	1.30914e+06	166557	3034.23	17615.9	9156.63	235.88	3.90776	21.2081	79.7725
Tanzania	Uluguru	Nature Reserve	Not Reported	National Park	226.801	175.285	724204	947387	224391	427.168	3826.33	3045.21	154.907	0.373829	4.12233	15.8772
Tanzania	Ulyankulu	Forest Reserve	Not Reported	Forest Reserve	2422.2	1209.56	2.68405e+06	1.77912e+06	157882	789221	228163	45428.2	333.727	474.606	196.817	204.208
Tanzania	Umalila	Forest Reserve	Not Reported	Forest Reserve	37.5094	31.849	103183	115577	14831.9	292.215	1438.48	707.655	21.9543	0.392313	1.83027	7.67053
Tanzania	Unyambiu North	Forest Reserve	Not Reported	Forest Reserve	283.547	244.453	698654	786460	110917	11857.2	7772.1	3481.67	185.607	8.14815	9.47615	41.2152
Tanzania	Uponera	Forest Reserve	Not Reported	Forest Reserve	2.6625	2.13863	8459.32	8740.04	586.545	23.1712	193.223	89.4304	1.18177	0.030825	0.242185	0.683751
Tanzania	Urumwa	Forest Reserve	Not Reported	Forest Reserve	124.444	111.546	241641	204860	5713.27	3115.2	29249.2	10130	31.762	3.63922	34.5267	41.6047
Tanzania	Ushetu Ubagwe	Forest Reserve	Not Reported	Forest Reserve	300.23	284.208	850157	921073	89645.9	236.493	12373.3	6120.4	201.89	0.302903	14.5302	67.4747
Tanzania	Usindikwe	Forest Reserve	Not Reported	Forest Reserve	3.29438	2.19772	2837.27	508.442	0.367647	2297.67	7.86794	22.916	0.000165625	2.14983	0.00989688	0.0371469
Tanzania	Uvinza	Forest Reserve	Not Reported	Forest Reserve	158.885	97.8077	261661	345540	84194.6	3.43194	506.964	194.961	94.2733	0.0139119	0.644003	2.87488
Tanzania	Uyovu	Forest Reserve	Not Reported	Forest Reserve	180.944	23.0624	37715.2	24404.8	1707.73	11536.2	2361.84	1120.14	4.89275	10.8349	2.44721	4.8761
Tanzania	Uyui - Kigwa	Forest Reserve	Not Reported	Forest Reserve	1404.05	573.169	1.16051e+06	1.17625e+06	155132	79840.7	37092.7	22450.4	331.256	68.149	45.9353	127.727
Tanzania	Uyumbu WMA	Wildlife management area	Not Reported	Wildlife Management	766.803	714.117	1.69828e+06	2.08517e+06	385092	1234.09	1754.08	4791.97	656.871	1.1203	2.61635	53.4815
Tanzania	Uzigua	Forest Reserve	Not Reported	Forest Reserve	234.941	212.213	492154	412795	32092.1	60880.3	41514.4	9056.76	83.3161	41.342	40.8103	46.7284
Tanzania	Vigoregore	Forest Reserve	Not Reported	Forest Reserve	4.46438	3.75829	9522.02	4245.07	35.7308	3039.58	2123.27	149.82	0.202681	1.76365	1.35683	0.434778
Tanzania	Vigoza	Forest Reserve	Not Reported	Forest Reserve	0.20625	0.206249	539.498	569.31	53.9968	0	9.62613	14.5592	0.118156	0	0.0173281	0.0707587
Tanzania	Vikindu	Forest Reserve	Not Reported	Forest Reserve	15.1463	10.5618	18010.4	20749.2	3396.75	253.764	235.735	168.484	7.81904	0.238638	0.436324	2.06666
Tanzania	Vikonje	Forest Reserve	Not Reported	Forest Reserve	1.84	2.57125e-05	0.0158275	0	0.00047625	0.014875	0	0.00047625	0	2.3125e-05	0	0
Tanzania	Vugiri	Forest Reserve	IV	Forest Reserve	2.44563	2.35812	9009.36	8022.05	399.151	41.0579	1020.35	325.06	0.753878	0.0236569	0.778103	0.802448
Tanzania	Vumari	Forest Reserve	Not Reported	Forest Reserve	16.3681	10.9668	37392.6	41721	5082.92	50.3863	277.801	426.384	7.21803	0.0910106	0.435388	3.22142
Tanzania	Wala River	Forest Reserve	Not Reported	Forest Reserve	1570.58	835.753	1.83267e+06	2.2779e+06	449147	5382.69	2103.2	3569.52	753.776	4.53834	3.79495	73.5654
Tanzania	Wami Mbiki WMA	Wildlife management area	Not Reported	Wildlife Management	2122.73	1049.49	1.6348e+06	1.48336e+06	90512.3	90366.6	77477	74103.9	392.555	110.475	119.724	426.397
Tanzania	Wotta	Forest Reserve	IV	Forest Reserve	9.66812	9.08858	31323.6	31659.6	1392.82	57.6699	411.515	587.713	4.86005	0.0907581	0.559563	3.57815
Tanzania	Zaraninge	Forest Reserve	Not Reported	Forest Reserve	162.999	112.431	290228	277235	7430.63	1442.3	8252.28	10729.3	45.4381	2.4249	12.476	52.0791
Tanzania	Ziba	Forest Reserve	Not Reported	Forest Reserve	0.06	0	0	0	0	0	0	0	0	0	0	0
Tanzania	Zinge	Forest Reserve	Not Reported	Forest Reserve	0.00125	0	0	0	0	0	0	0	0	0	0	0
Tanzania	Ziwani	Forest Reserve	Not Reported	Forest Reserve	5.24625	4.5711	9934.71	8952.18	319.114	251.125	659.858	390.669	1.54848	0.289829	0.870522	1.86164
Zambia	Acres	Forest Reserve	Not Reported	Forest Reserve	705.878	622.287	1.95526e+06	1.9772e+06	168929	86522.3	46633.7	13835	390.765	37.6	41.8323	152.062
Zambia	Amenshi	Forest Reserve	Not Reported	Forest Reserve	7.17063	1.78724	2714.57	3002.01	441.641	56.0058	27.4769	70.7227	1.04005	0.129288	0.0552619	0.561606
Zambia	Bangweulu	Game Management Area	VI	Wildlife Management	6183.82	1668.78	3.67176e+06	3.79359e+06	373717	88251.8	110419	53209.5	992.503	92.045	126.444	457.55
Zambia	Bilili Springs	Game Management Area	VI	Wildlife Management	1852.17	383.439	597991	500738	16822.9	77872.8	9929.68	26273.2	112.587	92.6501	19.0399	158.979
Zambia	Blue Lagoon	National Park	II	National Park	456.243	32.1903	47413.2	40929.5	1933.25	4884.16	1261.42	2271.43	10.7764	5.38073	2.0518	13.9653
Zambia	Border	Forest Reserve	Not Reported	Forest Reserve	77.2662	63.539	182412	175215	20304.1	9529.51	15527.1	2444.92	32.6558	6.11747	12.3842	12.3771
Zambia	Bovu	Forest Reserve	Not Reported	Forest Reserve	397.14	226.5	320629	333709	31515	8731.1	2943.27	6760.62	127.513	13.3255	6.6285	78.9417
Zambia	Chacha	Forest Reserve	Not Reported	Forest Reserve	69.3644	58.6189	119853	123292	11891.5	5359.84	2110.7	981.438	37.2778	4.07368	3.15478	14.1079
Zambia	Chamato	Forest Reserve	Not Reported	Forest Reserve	323.078	229.824	475260	487049	62539.2	21254.8	21476.2	8020	133.341	19.9024	24.5295	52.0154
Zambia	Chambeshi	Game Management Area	VI	Wildlife Management	879.18	7.38156	13872	13244.5	1651.63	680.181	1479.54	119.424	4.31857	0.555539	1.14522	1.36067
Zambia	Chambezi Flats	Forest Reserve	Not Reported	Forest Reserve	175.403	69.9352	143589	140961	22044.3	16454	5968.98	2248.6	37.0569	13.4852	6.69854	12.6804
Zambia	Chamchenga	Forest Reserve	Not Reported	Forest Reserve	19.0437	15.9306	36632.7	39317.2	4122.34	204.596	694.306	538.875	10.0466	0.271447	1.03962	4.57131
Zambia	Chamulaza	Forest Reserve	Not Reported	Forest Reserve	49.9894	34.1509	97167	101539	10258.8	3254.32	2001.57	630.568	20.5312	3.06776	2.41629	8.13166
Zambia	Chati	Forest Reserve	Not Reported	Forest Reserve	43.525	25.7448	62898.6	35430.3	1949.72	16846.9	11435.3	1135.79	4.5909	9.07126	7.85803	4.22038
Zambia	Chavuma	Forest Reserve	Not Reported	Forest Reserve	92.5738	88.8582	222594	254001	32765.5	675.457	589.067	93.9786	71.879	0.586104	1.22111	15.1684
Zambia	Chiawa	Game Management Area	VI	Wildlife Management	1482.67	1302.06	3.27567e+06	3.80579e+06	610121	25352.5	29792.1	24862.8	985.686	26.6276	44.38	245.282
Zambia	Chibombo	Forest Reserve	Not Reported	Forest Reserve	1153.94	1084.16	2.4346e+06	2.65865e+06	259097	4647.7	15367.2	15027.9	776.17	5.36645	29.7433	272.812
Zambia	Chibuluma	Forest Reserve	Not Reported	Forest Reserve	7.35625	3.11657	8910.23	903.398	27.8314	7963.16	52.4281	19.0789	0.0656006	2.931	0.0385244	0.0812606
Zambia	Chibunda	Forest Reserve	Not Reported	Forest Reserve	38.6656	29.6455	102667	104556	4264.67	133.806	771.457	1470.34	16.2165	0.147281	1.18108	12.0902
Zambia	Chibwe	Forest Reserve	Not Reported	Forest Reserve	122.007	90.4546	174393	60866.2	2111.11	102155	10834.3	2648.02	5.72221	65.621	10.4082	8.68845
Zambia	Chibwika-Ntambu	Game Management Area	VI	Wildlife Management	1227.95	1187.78	4.05001e+06	4.37152e+06	358936	1918.39	19870.8	15636.8	829.527	2.77546	32.4928	322.967
Zambia	Chichele	Forest Reserve	Not Reported	Forest Reserve	82.1875	25.8211	56099.4	45439.5	8285.97	16673.5	1667.42	604.986	12.4557	7.06443	1.6935	4.59923
Zambia	Chidazi	Forest Reserve	Not Reported	Forest Reserve	3.0125	1.57697	2589.94	1461.56	33.8799	921.801	156.216	84.2421	0.213118	0.796176	0.210515	0.356786
Zambia	Chief Chipalo	Forest Reserve	Not Reported	Forest Reserve	41.7788	35.2935	89496.9	103906	14315.4	56.0833	103.143	253.281	29.7557	0.130554	0.216417	5.1861
Zambia	Chief Mpepo	Forest Reserve	Not Reported	Forest Reserve	348.288	301.258	771498	803103	89335.8	22527.3	29996.3	5206.54	197.191	15.3119	28.0948	60.6327
Zambia	Chief Munkonge	Forest Reserve	Not Reported	Forest Reserve	134.325	96.3046	194300	213069	29237.2	5574.31	3049.44	1844.75	65.086	6.70148	4.37881	20.1195
Zambia	Chief Shimumbi	Forest Reserve	Not Reported	Forest Reserve	98.7944	91.8611	241116	287670	46490.2	163.762	232.901	460.79	81.1753	0.241097	0.472521	9.96856
Zambia	Chief Tungati	Forest Reserve	Not Reported	Forest Reserve	33.6219	22.6065	43727.7	28366.9	991.29	9721.19	5354.4	1276.53	4.06377	7.75122	5.39377	5.39257
Zambia	Chikanga	Forest Reserve	Not Reported	Forest Reserve	46.565	38.4429	103993	102582	7389.85	2411.79	4379.14	2010.14	19.2024	2.36607	4.97381	11.8972
Zambia	Chikwalala	Forest Reserve	Not Reported	Forest Reserve	57.7112	14.9015	23583.6	21551.5	2123.76	2977.91	544.264	633.687	6.4184	3.39118	0.842359	4.24334
Zambia	Chilowe	Forest Reserve	Not Reported	Forest Reserve	5.33	0.855952	1218.79	1010.36	62.0119	141.099	64.8976	64.4449	0.236625	0.228762	0.0807669	0.309249
Zambia	Chimalilo	Forest Reserve	Not Reported	Forest Reserve	91.1369	25.5239	45686.9	25140.6	1930.13	19829.3	1925.59	721.449	5.35693	14.4715	2.16492	3.52364
Zambia	Chimimba Hills	Forest Reserve	Not Reported	Forest Reserve	261.083	257.905	780000	843947	80991.6	3455.55	10435.7	3152.86	185.725	1.95105	10.7721	59.4468
Zambia	Chindindendi	Forest Reserve	Not Reported	Forest Reserve	14.7419	6.61194	10568.9	7490.95	279.318	2501.11	421.402	434.742	1.4351	2.48358	0.639532	2.05161
Zambia	Chingola	Forest Reserve	Not Reported	Forest Reserve	15.01	0.251241	296.253	284.668	50.4787	44.5381	2.97856	14.5467	0.0991113	0.07552	0.00619187	0.0701681
Zambia	Chinsali Plantation	Forest Reserve	Not Reported	Forest Reserve	1.5175	0.00355023	3.03003	3.09989	0.182871	0.132188	0	0.0191837	0.000993125	0.00052625	0	0.00201687
Zambia	Chinsinsi West	Forest Reserve	Not Reported	Forest Reserve	6.46063	3.82269	7097.13	6198.73	368.759	638.885	379.192	249.086	1.3032	0.754314	0.504232	1.25982
Zambia	Chinuma	Forest Reserve	Not Reported	Forest Reserve	181.331	173.677	578685	687811	114352	474.537	4295.18	456.347	145.555	0.393159	4.29322	23.4328
Zambia	Chipepo	Forest Reserve	Not Reported	Forest Reserve	7.53313	0.777464	1012.37	790.169	23.5843	158.99	24.2106	62.5837	0.174819	0.253049	0.0476519	0.301472
Zambia	Chipoma	Forest Reserve	Not Reported	Forest Reserve	161.901	107.871	190864	231152	51519.9	3728.44	5640.79	1862.29	81.1398	3.92375	6.72908	16.0534
Zambia	Chipunga	Forest Reserve	Not Reported	Forest Reserve	77.09	56.7211	113908	99386.4	5831.09	6137.76	10438.6	3776.41	20.6608	6.51484	11.0484	18.484
Zambia	Chisambala	Forest Reserve	Not Reported	Forest Reserve	8.2025	3.0318	6002.34	4864.98	142.143	472.634	572.258	234.613	0.819891	0.450607	0.639716	1.12094
Zambia	Chisangwa	Forest Reserve	Not Reported	Forest Reserve	90.9525	67.0373	191893	168907	14229.9	17938	15064.6	4212.88	29.6164	7.77569	12.497	17.1404
Zambia	Chisenga	Forest Reserve	Not Reported	Forest Reserve	50.3419	28.0525	97120.1	49049.6	5394.08	48352	4231.42	881.144	8.41048	12.9601	2.93268	3.74686
Zambia	Chisomo	Game Management Area	VI	Wildlife Management	751.401	683.129	1.64643e+06	1.96493e+06	323115	1485.75	4745.37	1618.51	585.452	1.47237	6.19512	89.9562
Zambia	Chitimukulu	Forest Reserve	Not Reported	Forest Reserve	29.62	17.522	28720.2	33911	6477.1	383.2	562.786	340.297	12.665	0.571207	0.769286	3.51092
Zambia	Chitope	Forest Reserve	Not Reported	Forest Reserve	8.03688	6.30312	13158.8	11696.7	442.259	495.293	962.09	446.952	2.20403	0.528061	1.21573	2.35446
Zambia	Chiulukire West	Forest Reserve	Not Reported	Forest Reserve	62.0769	51.6417	109449	89569.6	5031.23	15345.8	7173.26	2391.81	18.4594	11.1339	8.54853	13.4942
Zambia	Chivuna Hills	Forest Reserve	Not Reported	Forest Reserve	34.8825	30.7171	71007.5	58646.3	3988.81	9177.03	5792.97	1379.95	11.3353	6.03029	6.12357	7.22526
Zambia	Chizera	Game Management Area	VI	Wildlife Management	793.688	685.717	1.66591e+06	1.89752e+06	263403	14524.5	12639.7	4633.49	540.175	10.489	17.8514	117.163
Zambia	Choma West	Forest Reserve	Not Reported	Forest Reserve	13.6337	1.2898	1864.66	1066.07	5.55897	587.159	117.541	99.4488	0.0766419	0.730059	0.166793	0.315507
Zambia	Chombwe	Forest Reserve	Not Reported	Forest Reserve	1.03563	0.89754	2704.16	2784.33	319.27	28.6318	189.267	21.2021	0.565677	0.0225381	0.155437	0.153848
Zambia	Chondwe	Forest Reserve	Not Reported	Forest Reserve	28.8669	19.9953	41394.2	41157	6210.55	3421.57	2296.09	730.041	10.4367	2.94795	2.4791	4.1276
Zambia	Chungu	Forest Reserve	Not Reported	Forest Reserve	24.7456	8.76622	10513.1	12987.2	2667.46	65.9272	80.4167	47.0645	6.29384	0.185825	0.12819	2.15081
Zambia	Dambwa	Forest Reserve	Not Reported	Forest Reserve	132.744	65.2371	97376.8	98435.9	10329.9	2371.92	4575.39	2323.42	34.3735	4.11515	5.97414	20.7442
Zambia	Diwa	Forest Reserve	Not Reported	Forest Reserve	6.3325	1.45918	2867.47	2388.67	93.3772	279.65	193.345	99.1855	0.416324	0.315852	0.251645	0.474932
Zambia	Dome	Forest Reserve	Not Reported	Forest Reserve	29.8087	26.5154	80905.7	19656.6	689.469	51889.5	9685.19	363.958	1.48744	18.2563	5.48604	1.28459
Zambia	Dongwe	Forest Reserve	Not Reported	Forest Reserve	513.64	481.956	1.16236e+06	1.055e+06	60111.3	23190.2	113691	30581.7	198.3	20.7153	113.133	149.766
Zambia	East Lunga	Forest Reserve	Not Reported	Forest Reserve	4940.26	4395.99	1.17477e+07	1.3415e+07	1.73369e+06	3754.03	32098.2	30598.6	3515.02	7.1076	59.5486	814.129
Zambia	Fibale	Forest Reserve	Not Reported	Forest Reserve	15.0969	15.0654	43924.1	43149.2	1647.54	2.33206	957.083	1463.02	7.09308	0.00209562	1.34879	6.62094
Zambia	Forest Reserve Name Unknown (ZMB) No.1	Forest Reserve	Not Reported	Forest Reserve	12.1319	8.1839	22225.3	17007.9	724.94	3431.74	2025.49	485.131	2.45954	1.85138	1.6919	2.18021
Zambia	Forest Reserve Name Unknown (ZMB) No.10	Forest Reserve	Not Reported	Forest Reserve	1.13187	0	0	0	0	0	0	0	0	0	0	0
Zambia	Forest Reserve Name Unknown (ZMB) No.100	Forest Reserve	Not Reported	Forest Reserve	17.8912	6.32242	20333.8	7067.25	338.637	8840.99	4645.05	119.192	0.665768	3.11427	2.04961	0.492201
Zambia	Forest Reserve Name Unknown (ZMB) No.101	Forest Reserve	Not Reported	Forest Reserve	534.754	233.966	397051	396950	27953.4	9348.86	5432	13273.9	104.584	20.5215	10.5927	98.1553
Zambia	Forest Reserve Name Unknown (ZMB) No.102	Forest Reserve	Not Reported	Forest Reserve	7.405	0.531612	824.74	514.835	14.801	225.289	55.4276	43.9893	0.0861169	0.198076	0.05694	0.190011
Zambia	Forest Reserve Name Unknown (ZMB) No.11	Forest Reserve	Not Reported	Forest Reserve	9.67688	1.78088	2500.84	2790.61	573.157	159.565	45.5627	78.2577	0.985125	0.278489	0.0646244	0.451684
Zambia	Forest Reserve Name Unknown (ZMB) No.12	Forest Reserve	Not Reported	Forest Reserve	2.16938	1.93526	3111.86	3498.9	494.989	13.2392	40.3432	54.3696	1.26782	0.0291456	0.0884156	0.549523
Zambia	Forest Reserve Name Unknown (ZMB) No.13	Forest Reserve	Not Reported	Forest Reserve	3.58125	1.33712	1852.32	2405.7	572.969	7.916	6.32737	5.35117	1.08741	0.0183269	0.0147169	0.215926
Zambia	Forest Reserve Name Unknown (ZMB) No.14	Forest Reserve	Not Reported	Forest Reserve	11.8425	7.01017	9190.82	11061.8	2111.44	99.0588	64.0711	77.3559	5.11194	0.184358	0.127168	1.58349
Zambia	Forest Reserve Name Unknown (ZMB) No.15	Forest Reserve	Not Reported	Forest Reserve	2.09563	0.489155	778.586	907.465	147.676	7.76694	3.10037	7.93003	0.326666	0.0180381	0.0085925	0.135625
Zambia	Forest Reserve Name Unknown (ZMB) No.16	Forest Reserve	Not Reported	Forest Reserve	3.96625	1.19705	1489.68	1703.72	251.301	22.4236	3.4015	11.4377	0.768113	0.0533644	0.00889	0.365715
Zambia	Forest Reserve Name Unknown (ZMB) No.17	Forest Reserve	Not Reported	Forest Reserve	5.1925	2.05911	2479.87	2749.66	371.355	36.198	10.0382	55.3296	1.20591	0.0957756	0.0288281	0.727201
Zambia	Forest Reserve Name Unknown (ZMB) No.18	Forest Reserve	Not Reported	Forest Reserve	3.6	0.830643	1285.55	1403.16	210.418	40.8652	23.5677	28.3797	0.473794	0.0646569	0.0310831	0.260612
Zambia	Forest Reserve Name Unknown (ZMB) No.19	Forest Reserve	Not Reported	Forest Reserve	1.82875	1.3992	1896.03	2526.48	635.046	2.02406	1.62144	0.947292	1.20064	0.007355	0.00625937	0.184491
Zambia	Forest Reserve Name Unknown (ZMB) No.2	Forest Reserve	Not Reported	Forest Reserve	220.567	217.353	726545	843266	120810	1042.58	4042.5	995.376	182.296	0.672143	4.18229	30.1983
Zambia	Forest Reserve Name Unknown (ZMB) No.20	Forest Reserve	Not Reported	Forest Reserve	0.925625	0.0212105	21.827	30.0107	8.22649	0.0816875	0.000125	0.0389885	0.0170506	0.0004125	6.25e-07	0.00372062
Zambia	Forest Reserve Name Unknown (ZMB) No.21	Forest Reserve	Not Reported	Forest Reserve	2.66438	1.25623	1810.23	2053.56	307.331	17.1012	12.9214	33.9802	0.793625	0.0447187	0.0300525	0.387184
Zambia	Forest Reserve Name Unknown (ZMB) No.22	Forest Reserve	Not Reported	Forest Reserve	2.48062	0.246104	350.92	379.432	50.4986	9.6545	2.45987	9.87281	0.133735	0.0177331	0.005965	0.0885431
Zambia	Forest Reserve Name Unknown (ZMB) No.23	Forest Reserve	Not Reported	Forest Reserve	3.06312	2.02544	3187.91	3844.72	750.613	24.2614	25.2901	44.2598	1.48142	0.0560562	0.0551287	0.432284
Zambia	Forest Reserve Name Unknown (ZMB) No.24	Forest Reserve	Not Reported	Forest Reserve	1.27687	0.105371	116.351	108.39	12.5437	16.8503	0.0258125	3.62922	0.0448006	0.0287031	0.000179375	0.0315719
Zambia	Forest Reserve Name Unknown (ZMB) No.25	Forest Reserve	Not Reported	Forest Reserve	3.3675	0.282618	308.678	299.496	18.1266	12.2581	1.1705	13.8801	0.0903156	0.0347875	0.00305313	0.154101
Zambia	Forest Reserve Name Unknown (ZMB) No.26	Forest Reserve	Not Reported	Forest Reserve	91.4381	82.633	220958	261240	44254.5	639.682	3303.65	28.6619	69.1715	0.580776	3.04622	9.82863
Zambia	Forest Reserve Name Unknown (ZMB) No.27	Forest Reserve	Not Reported	Forest Reserve	1.43437	0.237681	252.268	250.905	20.1735	11.8547	0.518875	9.16227	0.0968538	0.0269544	0.0014225	0.112196
Zambia	Forest Reserve Name Unknown (ZMB) No.28	Forest Reserve	Not Reported	Forest Reserve	55.6138	41.7484	93538.5	118049	24814.9	96.4405	227.497	19.517	37.8746	0.137927	0.370449	3.36211
Zambia	Forest Reserve Name Unknown (ZMB) No.29	Forest Reserve	Not Reported	Forest Reserve	79.2613	61.0677	116337	133830	25587.1	2502.86	4399.8	1191.6	43.7052	2.58074	4.84739	9.92382
Zambia	Forest Reserve Name Unknown (ZMB) No.3	Forest Reserve	Not Reported	Forest Reserve	21.3556	5.00534	6813.07	6777.06	736.706	425.357	138.859	208.506	2.50954	0.669549	0.227428	1.59614
Zambia	Forest Reserve Name Unknown (ZMB) No.30	Forest Reserve	Not Reported	Forest Reserve	87.955	49.1445	71619.6	74072.8	10175.5	3640.48	1981.84	2099.97	26.5503	5.68098	2.82211	14.0696
Zambia	Forest Reserve Name Unknown (ZMB) No.31	Forest Reserve	Not Reported	Forest Reserve	23.0256	17.0389	38674.9	43594.1	6982.56	832.046	743.813	487.532	10.7193	1.23352	1.09375	3.98836
Zambia	Forest Reserve Name Unknown (ZMB) No.32	Forest Reserve	Not Reported	Forest Reserve	7.4525	0.0281612	54.0272	46.9781	3.47481	3.93331	3.36069	3.22988	0.00648062	0.005875	0.0050625	0.010735
Zambia	Forest Reserve Name Unknown (ZMB) No.33	Forest Reserve	Not Reported	Forest Reserve	7.49375	7.20596	19992.9	23074.7	3860.34	168.989	489.534	120.012	5.57607	0.0840887	0.450716	1.0948
Zambia	Forest Reserve Name Unknown (ZMB) No.34	Forest Reserve	Not Reported	Forest Reserve	1056.72	926.215	2.436e+06	2.74346e+06	405991	37828.5	51431.3	9273.9	698.719	29.076	51.6079	146.744
Zambia	Forest Reserve Name Unknown (ZMB) No.35	Forest Reserve	Not Reported	Forest Reserve	56.625	55.5867	192979	215020	25285.9	284.846	2676.33	284.02	42.3136	0.216207	2.39625	10.6598
Zambia	Forest Reserve Name Unknown (ZMB) No.36	Forest Reserve	Not Reported	Forest Reserve	405.87	364.02	1.2361e+06	1.48214e+06	260282	1213.95	12498.7	535.058	304.198	0.870868	10.7559	48.1839
Zambia	Forest Reserve Name Unknown (ZMB) No.37	Forest Reserve	Not Reported	Forest Reserve	325.179	215.188	746962	864835	143045	12064.4	12486	621.903	173.889	4.54221	9.21824	27.5362
Zambia	Forest Reserve Name Unknown (ZMB) No.38	Forest Reserve	Not Reported	Forest Reserve	34.4062	27.7811	71079	61046.5	7133.18	5733.19	10183	1249.51	12.0251	2.93685	7.62399	5.19242
Zambia	Forest Reserve Name Unknown (ZMB) No.39	Forest Reserve	Not Reported	Forest Reserve	351.291	229.041	552331	426312	41408.6	96233.2	60547.6	10646.8	90.0825	42.8205	42.1478	53.9477
Zambia	Forest Reserve Name Unknown (ZMB) No.4	Forest Reserve	Not Reported	Forest Reserve	16.8531	4.05378	5890	6564.58	1015.68	184.335	55.2999	101.466	2.51509	0.312119	0.0946275	1.12968
Zambia	Forest Reserve Name Unknown (ZMB) No.40	Forest Reserve	Not Reported	Forest Reserve	75.15	69.066	177392	209275	42039.9	4185.46	5332.28	638.768	55.9844	2.37379	5.05246	5.65309
Zambia	Forest Reserve Name Unknown (ZMB) No.41	Forest Reserve	Not Reported	Forest Reserve	83.945	71.8576	215767	203908	16188.8	12174.7	13025.5	2847.58	36.5927	6.61169	10.6994	17.9496
Zambia	Forest Reserve Name Unknown (ZMB) No.42	Forest Reserve	Not Reported	Forest Reserve	12.6606	4.34514	11720.7	1316.13	57.8604	10377.5	71.4382	13.5236	0.123097	4.10091	0.0402537	0.0805081
Zambia	Forest Reserve Name Unknown (ZMB) No.43	Forest Reserve	Not Reported	Forest Reserve	160.926	110.412	204403	208179	13179.9	2167.48	3583.79	3652.52	61.6007	2.48614	5.71734	40.5822
Zambia	Forest Reserve Name Unknown (ZMB) No.44	Forest Reserve	Not Reported	Forest Reserve	232.571	187.495	494982	452131	44733.8	34709.8	44522.8	8351.92	90.6908	17.796	35.8066	43.1837
Zambia	Forest Reserve Name Unknown (ZMB) No.45	Forest Reserve	Not Reported	Forest Reserve	0.809375	0	0	0	0	0	0	0	0	0	0	0
Zambia	Forest Reserve Name Unknown (ZMB) No.46	Forest Reserve	Not Reported	Forest Reserve	16.3294	2.60269	3814.43	3943.13	570.265	252.122	90.5746	98.8773	1.38952	0.345314	0.136406	0.730222
Zambia	Forest Reserve Name Unknown (ZMB) No.47	Forest Reserve	Not Reported	Forest Reserve	88.7	84.1012	317005	241600	20071.4	66607.5	24323.8	4544.15	35.4371	15.6065	15.8899	17.1647
Zambia	Forest Reserve Name Unknown (ZMB) No.48	Forest Reserve	Not Reported	Forest Reserve	41.1575	39.4673	127011	115938	7994.67	7324.26	9729.86	2012.89	18.3903	3.13316	7.57382	10.3688
Zambia	Forest Reserve Name Unknown (ZMB) No.49	Forest Reserve	Not Reported	Forest Reserve	1012.7	969.079	2.79283e+06	2.96562e+06	238031	13117.7	25554.9	26568.2	645.001	8.86065	35.4704	279.706
Zambia	Forest Reserve Name Unknown (ZMB) No.5	Forest Reserve	Not Reported	Forest Reserve	50.4425	28.827	60945.5	53773.9	7106	8093.97	5014.49	1169.17	11.8245	6.50847	4.77289	5.71527
Zambia	Forest Reserve Name Unknown (ZMB) No.51	Forest Reserve	Not Reported	Forest Reserve	2.12938	1.16425	1827.42	1031.49	17.8055	617.825	124.684	71.2237	0.11217	0.63342	0.170489	0.247873
Zambia	Forest Reserve Name Unknown (ZMB) No.52	Forest Reserve	Not Reported	Forest Reserve	2.96	0.522275	644.964	477.836	16.0253	138.598	6.46137	38.0938	0.110249	0.194948	0.0158056	0.200909
Zambia	Forest Reserve Name Unknown (ZMB) No.53	Forest Reserve	Not Reported	Forest Reserve	2.45875	1.13414	1861.75	1150.83	0.787984	382.117	220.063	107.956	0.0647225	0.450926	0.277301	0.340698
Zambia	Forest Reserve Name Unknown (ZMB) No.54	Forest Reserve	Not Reported	Forest Reserve	3.90313	1.03297	1356.86	1129.26	28.0554	106.149	57.7689	91.7338	0.243435	0.20345	0.0966587	0.488851
Zambia	Forest Reserve Name Unknown (ZMB) No.55	Forest Reserve	Not Reported	Forest Reserve	24.8287	18.8754	44903.6	43585.1	3087.34	1181.83	2166.03	1058	8.81836	1.30294	2.69612	6.05514
Zambia	Forest Reserve Name Unknown (ZMB) No.56	Forest Reserve	Not Reported	Forest Reserve	43.3219	27.3058	67573.1	60895.1	9901.58	5937.56	9773.99	868.052	13.2507	3.46521	6.50352	4.08221
Zambia	Forest Reserve Name Unknown (ZMB) No.57	Forest Reserve	Not Reported	Forest Reserve	1.35312	0.672489	1109.55	1519.69	449.309	14.2719	15.4055	9.48607	0.552071	0.0206819	0.0219462	0.0776106
Zambia	Forest Reserve Name Unknown (ZMB) No.58	Forest Reserve	Not Reported	Forest Reserve	13.2669	3.49182	4768.76	4890.05	642.58	338.001	46.8084	136.485	1.86735	0.525694	0.0994306	0.997505
Zambia	Forest Reserve Name Unknown (ZMB) No.59	Forest Reserve	Not Reported	Forest Reserve	19.9719	7.62375	12310.2	12523.8	1438.65	795.483	172.796	256.79	4.24799	0.938977	0.300562	2.1334
Zambia	Forest Reserve Name Unknown (ZMB) No.6	Forest Reserve	Not Reported	Forest Reserve	19.9706	15.0439	34789.1	45647.5	11788.4	474.494	383.275	72.1676	13.2805	0.390622	0.391052	0.980096
Zambia	Forest Reserve Name Unknown (ZMB) No.60	Forest Reserve	Not Reported	Forest Reserve	163.95	116.958	307583	291256	26005.1	23781.1	15133.6	3416.43	64.6568	11.4191	14.2361	26.6385
Zambia	Forest Reserve Name Unknown (ZMB) No.61	Forest Reserve	Not Reported	Forest Reserve	15.6137	5.45035	16694.4	19554.1	2947.69	49.7923	37.1513	0.982798	4.53936	0.0769881	0.0686956	0.765063
Zambia	Forest Reserve Name Unknown (ZMB) No.62	Forest Reserve	Not Reported	Forest Reserve	16.1856	14.1034	46787.2	50500.4	5268.62	10.2328	819.263	725.829	9.19717	0.0239287	0.955373	3.92653
Zambia	Forest Reserve Name Unknown (ZMB) No.63	Forest Reserve	Not Reported	Forest Reserve	6.15688	0.556438	618.288	712.206	145.763	42.5234	0.40725	8.91501	0.346463	0.0741844	0.00145687	0.133709
Zambia	Forest Reserve Name Unknown (ZMB) No.64	Forest Reserve	Not Reported	Forest Reserve	193.111	184.89	381352	405921	34133.9	636.134	3707.45	5221	118.801	1.25805	8.26585	56.5533
Zambia	Forest Reserve Name Unknown (ZMB) No.65	Forest Reserve	Not Reported	Forest Reserve	1.80375	0.029568	33.0008	32.2465	2.00288	2.15881	0.01325	0.585116	0.0132631	0.00371188	0.000104375	0.012475
Zambia	Forest Reserve Name Unknown (ZMB) No.66	Forest Reserve	Not Reported	Forest Reserve	15.5388	11.6047	35630.1	31805.9	600.258	78.0476	2521.85	1824.5	3.21793	0.06226	2.90168	5.42243
Zambia	Forest Reserve Name Unknown (ZMB) No.67	Forest Reserve	Not Reported	Forest Reserve	120.754	22.5774	32404.4	31029.6	4585.08	4662.05	508.107	789.731	11.1021	5.20175	0.846684	5.41713
Zambia	Forest Reserve Name Unknown (ZMB) No.68	Forest Reserve	Not Reported	Forest Reserve	9.70875	3.46168	10857.5	9574.3	163.731	59.2518	820.674	567.053	0.880969	0.0514556	0.938183	1.59098
Zambia	Forest Reserve Name Unknown (ZMB) No.69	Forest Reserve	Not Reported	Forest Reserve	69.7013	8.93872	12179.2	10406.6	1378.58	2543.57	220.505	387.124	3.36351	2.99275	0.356408	2.22076
Zambia	Forest Reserve Name Unknown (ZMB) No.7	Forest Reserve	Not Reported	Forest Reserve	248.966	237.511	664017	752745	131114	10226.1	28106.6	4052.77	180.193	6.90236	22.4246	27.9816
Zambia	Forest Reserve Name Unknown (ZMB) No.70	Forest Reserve	Not Reported	Forest Reserve	35.115	24.2565	56969.9	54509.1	2295.2	242.22	2284.23	2229.51	10.1969	0.365032	3.40179	10.2907
Zambia	Forest Reserve Name Unknown (ZMB) No.71	Forest Reserve	Not Reported	Forest Reserve	1.11	0.0252827	26.6586	15.6188	0.685157	9.64794	0.0106875	2.06634	0.0027225	0.01254	3.5625e-05	0.00995625
Zambia	Forest Reserve Name Unknown (ZMB) No.72	Forest Reserve	Not Reported	Forest Reserve	17.2975	2.69338	3911.38	2753.1	269.719	1034.35	245.203	148.447	0.632952	1.15395	0.301434	0.603791
Zambia	Forest Reserve Name Unknown (ZMB) No.73	Forest Reserve	Not Reported	Forest Reserve	1.16375	0.202251	262.002	246.673	20.0143	26.7044	0.949812	7.6895	0.0874112	0.0449113	0.00221562	0.0675706
Zambia	Forest Reserve Name Unknown (ZMB) No.74	Forest Reserve	Not Reported	Forest Reserve	3.1425	1.67651	3009.09	3282.07	299.68	4.56838	6.20831	15.9261	1.11194	0.0170444	0.0235181	0.523641
Zambia	Forest Reserve Name Unknown (ZMB) No.75	Forest Reserve	Not Reported	Forest Reserve	57.52	9.22913	14383	10525.9	306.366	3013.92	623.955	525.562	2.2581	3.05205	0.942111	2.97368
Zambia	Forest Reserve Name Unknown (ZMB) No.76	Forest Reserve	Not Reported	Forest Reserve	67.5119	56.5659	100571	110308	16687.7	5416.11	1185.49	349.667	42.1107	3.20587	1.82859	9.41467
Zambia	Forest Reserve Name Unknown (ZMB) No.77	Forest Reserve	Not Reported	Forest Reserve	59.7319	16.0819	25831.3	25359	2977.87	1956.81	1003.04	490.407	8.73883	1.94909	1.15659	4.23105
Zambia	Forest Reserve Name Unknown (ZMB) No.78	Forest Reserve	Not Reported	Forest Reserve	100.25	10.0385	19015.9	19077.7	2139.92	1332.86	463.918	281.358	5.55545	1.62525	0.526734	2.32726
Zambia	Forest Reserve Name Unknown (ZMB) No.79	Forest Reserve	Not Reported	Forest Reserve	222.224	187.053	312035	342803	47902.5	13506	2440.82	1187.99	136.851	10.5006	4.53341	35.1435
Zambia	Forest Reserve Name Unknown (ZMB) No.8	Forest Reserve	Not Reported	Forest Reserve	77.0819	64.3863	177818	159163	8839.75	4818.03	17661.2	5016.39	23.6294	4.97488	16.2278	19.5489
Zambia	Forest Reserve Name Unknown (ZMB) No.80	Forest Reserve	Not Reported	Forest Reserve	130.968	58.2349	113250	133565	26804.4	3241.67	2015.32	1232.67	41.6111	3.95586	2.62289	10.0294
Zambia	Forest Reserve Name Unknown (ZMB) No.81	Forest Reserve	Not Reported	Forest Reserve	13.0519	3.16984	6680.66	6477.65	221.488	43.4475	122.44	258.617	1.39663	0.0679737	0.252928	1.45198
Zambia	Forest Reserve Name Unknown (ZMB) No.82	Forest Reserve	Not Reported	Forest Reserve	1.4325	0.000576563	0.414133	0.359336	0.00257031	0.047625	0	0.00974219	3.0625e-05	0.00022	0	0.000313125
Zambia	Forest Reserve Name Unknown (ZMB) No.83	Forest Reserve	Not Reported	Forest Reserve	19.21	17.1721	33415.9	36892.1	4310.17	342.815	356.585	134.571	12.5545	0.392236	0.57813	3.64559
Zambia	Forest Reserve Name Unknown (ZMB) No.84	Forest Reserve	Not Reported	Forest Reserve	62.7013	15.515	21367.1	18325.3	1292.49	2689.5	564.036	1080.71	4.87066	4.09432	0.897241	5.64224
Zambia	Forest Reserve Name Unknown (ZMB) No.85	Forest Reserve	Not Reported	Forest Reserve	20.3425	19.2443	42502.2	44593.5	5064.53	1669.26	1086.96	217.052	13.2317	1.21243	1.30915	3.48977
Zambia	Forest Reserve Name Unknown (ZMB) No.86	Forest Reserve	Not Reported	Forest Reserve	39.1044	28.259	55313.6	53099.7	2136.94	998.24	1472.24	1880.37	12.4351	0.977907	2.73214	12.1117
Zambia	Forest Reserve Name Unknown (ZMB) No.87	Forest Reserve	Not Reported	Forest Reserve	158.477	148.536	322843	284764	2241.71	2543.43	20210.2	17566.9	36.8523	2.04552	34.8477	74.7772
Zambia	Forest Reserve Name Unknown (ZMB) No.88	Forest Reserve	Not Reported	Forest Reserve	39.5744	35.2093	61850.4	66767.6	6642.39	525.784	360.712	838.779	22.9329	1.03661	0.955921	10.2799
Zambia	Forest Reserve Name Unknown (ZMB) No.89	Forest Reserve	Not Reported	Forest Reserve	75.115	46.0069	74064.9	43131.3	390.428	23960.7	4277.66	3085.69	4.30865	24.6202	5.92478	11.1396
Zambia	Forest Reserve Name Unknown (ZMB) No.9	Forest Reserve	Not Reported	Forest Reserve	1.10312	0.0480867	45.4993	40.3902	1.17913	2.86106	0.0019375	3.4253	0.00940188	0.0100862	1.1875e-05	0.0284969
Zambia	Forest Reserve Name Unknown (ZMB) No.90	Forest Reserve	Not Reported	Forest Reserve	122.042	89.9901	178651	182684	20000.7	8260.31	4607.74	3099.56	50.9072	8.9677	6.86481	23.2365
Zambia	Forest Reserve Name Unknown (ZMB) No.91	Forest Reserve	Not Reported	Forest Reserve	33.2188	15.3836	27746.8	24762.2	1816.55	2159.51	1788.49	853.133	6.18805	2.2037	2.07478	4.91345
Zambia	Forest Reserve Name Unknown (ZMB) No.92	Forest Reserve	Not Reported	Forest Reserve	46.0262	33.2594	64265.2	58229.2	4385.86	4310.27	4225.73	1885.85	13.613	4.41458	5.43491	9.79082
Zambia	Forest Reserve Name Unknown (ZMB) No.93	Forest Reserve	Not Reported	Forest Reserve	17.7506	0.746801	1118.63	817.774	22.6248	218.575	48.291	56.6106	0.152443	0.271001	0.052865	0.270019
Zambia	Forest Reserve Name Unknown (ZMB) No.94	Forest Reserve	Not Reported	Forest Reserve	9.93125	7.39061	12523.5	12746.9	1003.79	284.123	186.355	309.854	3.95437	0.395741	0.387701	2.65119
Zambia	Forest Reserve Name Unknown (ZMB) No.95	Forest Reserve	Not Reported	Forest Reserve	12.5538	8.19036	17734.4	17530.3	805.402	278.095	246.913	484.465	3.91614	0.37239	0.451924	3.44847
Zambia	Forest Reserve Name Unknown (ZMB) No.96	Forest Reserve	Not Reported	Forest Reserve	7.53313	3.55534	5159.53	4400.07	206.175	382.624	301.74	281.275	1.05214	0.637223	0.392463	1.47192
Zambia	Forest Reserve Name Unknown (ZMB) No.97	Forest Reserve	Not Reported	Forest Reserve	48.3844	34.353	69249.3	66990.7	4548.35	1279.71	3032.49	2494.79	15.3263	1.88277	4.57639	12.5612
Zambia	Forest Reserve Name Unknown (ZMB) No.98	Forest Reserve	Not Reported	Forest Reserve	43.3219	40.2397	99402.1	98889.7	4950.55	224.097	3110.82	2128.1	21.0004	0.263544	4.26974	14.7039
Zambia	Forest Reserve Name Unknown (ZMB) No.99	Forest Reserve	Not Reported	Forest Reserve	1.52625	1.24368	1886.68	1649.63	76.6086	194.04	45.7918	73.8229	0.466168	0.210011	0.0952756	0.471954
Zambia	Hippo Pool	Forest Reserve	Not Reported	Forest Reserve	2.86125	0	0	0	0	0	0	0	0	0	0	0
Zambia	Ichimpe	Forest Reserve	Not Reported	Forest Reserve	76.0687	25.7417	58567.5	43741	5846.06	12652.7	6869.38	1150.43	9.651	6.98329	4.24848	4.85269
Zambia	Ifuluta	Forest Reserve	Not Reported	Forest Reserve	99.7156	89.1046	195351	211047	26177.8	4483.56	3966.55	2031.8	60.2748	4.36787	5.27532	19.1794
Zambia	Ikomoki	Forest Reserve	Not Reported	Forest Reserve	16.2025	12.5476	25711.2	26087.5	1905.3	744.595	443.669	340.723	7.18049	0.874349	0.716695	3.77452
Zambia	Ila (Zambia)	Forest Reserve	Not Reported	Forest Reserve	506.078	295.001	472620	462490	33450.9	20566.7	10544.4	12469.2	148.107	24.9899	18.721	103.099
Zambia	Ilangali	Forest Reserve	Not Reported	Forest Reserve	26.6019	20.1832	43250.6	45936.1	4746.52	354.058	1052.91	654.049	12.3797	0.63555	1.52012	5.64415
Zambia	Ilomba	Forest Reserve	Not Reported	Forest Reserve	69.9025	67.3878	156277	166149	13213.3	277.636	1226.29	1837.14	44.3741	0.265779	2.43823	20.3068
Zambia	Isangano	National Park	II	National Park	852.94	164.351	422541	402383	39106	11584.2	39862.4	7817.65	80.0275	10.0473	33.329	40.9292
Zambia	Ituntwe	Forest Reserve	Not Reported	Forest Reserve	39.2331	21.6396	28415.2	31388	5163.96	1003.4	442.65	745.151	13.0161	1.64688	0.79472	6.17103
Zambia	Kaande	Forest Reserve	Not Reported	Forest Reserve	5.75063	4.1571	9376.82	7858.47	68.5994	107.985	924.079	554.878	0.786566	0.233219	1.19305	1.94373
Zambia	Kabanga	Forest Reserve	Not Reported	Forest Reserve	447.982	406.324	870360	989310	145944	18681.1	6809.94	1503.29	324.139	13.6697	9.73501	58.7608
Zambia	Kabembe	Forest Reserve	Not Reported	Forest Reserve	26.8319	23.0715	73023.5	83289.4	13728.2	237.234	2985.24	239.891	17.9265	0.203816	2.0784	2.86171
Zambia	Kabompo	Forest Reserve	Not Reported	Forest Reserve	933.974	798.28	2.1081e+06	2.26119e+06	191191	4007.77	17389.2	16699.1	552.771	2.64861	28.129	214.703
Zambia	Kabwe	Forest Reserve	Not Reported	Forest Reserve	27.6206	2.29363	2921.97	2402.22	321.483	702.698	53.1706	85.3695	0.847621	0.812004	0.0825806	0.549693
Zambia	Kabwima	Forest Reserve	Not Reported	Forest Reserve	264.861	238.303	683775	666770	53613.3	19491	40736.4	10390.8	124.594	14.1498	36.9161	62.6278
Zambia	Kacholola	Forest Reserve	Not Reported	Forest Reserve	141.491	133.317	354366	418161	68572.7	1963.44	2691.03	122.749	111.552	1.74545	3.63784	16.3753
Zambia	Kadamnuzu	Forest Reserve	Not Reported	Forest Reserve	4.31813	3.15476	8628	7652.22	463.841	327.148	868.44	244.041	1.00835	0.369384	0.867001	0.909688
Zambia	Kafinda	Game Management Area	VI	Wildlife Management	4575.02	2794.66	6.17876e+06	7.3503e+06	1.40592e+06	102265	101790	30333	2212.93	102.061	118.811	360.585
Zambia	Kafue	National Park	II	National Park	22085.3	9564.94	1.57319e+07	1.67415e+07	1.60092e+06	115735	162651	312994	5694.56	270.11	352.678	3245.07
Zambia	Kafue	Forest Reserve	Not Reported	Forest Reserve	21.7769	13.1329	23509.4	22359.4	1960.98	1379.36	976.556	754.997	5.90459	1.41383	1.41071	4.40103
Zambia	Kafue Flats	Game Management Area	VI	Wildlife Management	5125.5	374.286	631184	478920	33997.9	133191	34653.9	18417.9	116.18	116.846	40.6473	100.48
Zambia	Kafue H/waters	Forest Reserve	Not Reported	Forest Reserve	2017.39	1310.07	3.31619e+06	3.37195e+06	376914	93289.7	180983	46881.2	764.911	73.3933	172.088	299.548
Zambia	Kafweko	Forest Reserve	Not Reported	Forest Reserve	37.915	36.0049	115430	117997	9626.01	1083.36	5076.56	898.785	21.1752	1.06573	4.61634	9.14574
Zambia	Kafwila Ext	Forest Reserve	Not Reported	Forest Reserve	82.3131	60.3546	164655	158112	13934.4	6662.74	11056.6	2758	30.8365	4.01712	9.98861	15.5079
Zambia	Kafwira	Forest Reserve	Not Reported	Forest Reserve	105.544	79.9153	219988	163810	9081.94	39333.3	21400.4	4526.4	23.9236	21.3339	15.6339	19.0145
Zambia	Kaituka	Forest Reserve	Not Reported	Forest Reserve	28.9869	26.5305	55646.6	60264.8	5418.21	210.165	285.208	304.589	18.3583	0.377934	0.577962	7.21394
Zambia	Kalamba	Forest Reserve	Not Reported	Forest Reserve	6.06438	4.91956	11889	9051.8	17.6507	316.749	1825.87	676.93	0.41427	0.324577	2.22292	1.95734
Zambia	Kalaso Mukoso	Game Management Area	VI	Wildlife Management	1745.35	530.907	990265	940168	90645.9	63070.4	50364.4	27308	245.439	64.7117	60.0602	160.551
Zambia	Kalenga	Forest Reserve	Not Reported	Forest Reserve	66.2394	56.8859	204584	244936	40174.9	171.746	496.427	845.483	50.506	0.202196	0.555126	5.62111
Zambia	Kalenga #	Forest Reserve	Not Reported	Forest Reserve	8.05438	4.6173	7549.84	8195.5	859.453	51.0915	70.0297	92.675	2.90729	0.119055	0.134838	1.45455
Zambia	Kalibu	Forest Reserve	Not Reported	Forest Reserve	1.41375	0	0	0	0	0	0	0	0	0	0	0
Zambia	Kalilele	Forest Reserve	Not Reported	Forest Reserve	480.672	348.821	994178	1.03936e+06	106328	14425.9	36256	10468.6	220.884	11.0579	34.0978	82.756
Zambia	Kalomboshi	Forest Reserve	Not Reported	Forest Reserve	88.6169	56.5258	86104.4	111364	28358.5	601.146	1806.07	691.412	44.8625	0.921259	2.3256	8.39763
Zambia	Kalomo Hills	Forest Reserve	Not Reported	Forest Reserve	1639.13	431.532	629139	529286	35577.9	98037.5	13758.3	23634.5	147.742	112.942	22.8703	147.778
Zambia	Kalulu	Forest Reserve	Not Reported	Forest Reserve	46.6406	15.2517	30576.1	24430.9	2504.59	5006.47	2817.61	825.708	4.67004	4.31325	2.96529	3.30003
Zambia	Kalungwishi	Forest Reserve	Not Reported	Forest Reserve	1.28	1.18926	2591.88	2900.78	527.827	9.18775	162.64	47.1005	0.733834	0.0187719	0.171005	0.265509
Zambia	Kaluwe	Forest Reserve	Not Reported	Forest Reserve	2.95812	1.34096	2080.34	1579.76	54.0707	329.081	126.035	99.5353	0.325699	0.336415	0.205047	0.473369
Zambia	Kambashi	Forest Reserve	Not Reported	Forest Reserve	208.073	202.913	639836	632179	24290.2	2689.73	14295.5	14962	101.237	1.15768	15.2678	85.2463
Zambia	Kambinda	Forest Reserve	Not Reported	Forest Reserve	35.9125	29.2273	67692.3	73023.7	8006.72	405.232	1536.59	733.507	19.532	0.505791	1.99414	7.19221
Zambia	Kambowa	Forest Reserve	Not Reported	Forest Reserve	13.2762	6.02577	15693.4	17986.8	2330.56	16.9055	20.0703	0.180061	4.91092	0.0332856	0.0459619	1.03526
Zambia	Kamenza	Forest Reserve	Not Reported	Forest Reserve	75.8787	38.3998	75084.9	58344.9	6422.5	11575.4	9922.93	1664.18	12.706	9.06375	9.15621	7.46606
Zambia	Kamkomole	Forest Reserve	Not Reported	Forest Reserve	21.4169	3.31278	4518.87	1896.76	47.4634	2369.92	169.411	130.239	0.247362	2.35929	0.235675	0.468713
Zambia	Kamona	Forest Reserve	Not Reported	Forest Reserve	220.325	210.055	645735	619999	23720.6	15327.6	20427.4	13701	98.815	8.31791	20.8399	82.0711
Zambia	Kanakantapa South	Forest Reserve	VI	Forest Reserve	43.63	4.77904	7150.85	6505.97	666.408	485.201	595.928	230.16	1.94109	0.696746	0.620175	1.51812
Zambia	Kanampende	Forest Reserve	Not Reported	Forest Reserve	17.0031	15.8518	37956.6	32250.3	1554.92	1293.49	4880.19	1087.53	5.53843	0.888051	4.73077	4.693
Zambia	Kande	Forest Reserve	Not Reported	Forest Reserve	9.89375	9.23795	21280.2	20148.4	365.467	20.4807	546.252	930.556	3.32563	0.0426762	1.10387	4.76527
Zambia	Kangansa	Forest Reserve	Not Reported	Forest Reserve	166.613	163.981	651032	721917	69476	368.712	1884.59	3661.87	127.134	0.403259	2.06097	34.3818
Zambia	Kangwamaula	Forest Reserve	Not Reported	Forest Reserve	7.02125	3.92844	8715.55	5217.68	37.8049	1571.73	1655.97	307.968	0.376758	1.24835	1.22713	1.07499
Zambia	Kangwe FoR*	Forest Reserve	Not Reported	Forest Reserve	32.1975	16.1201	31579.2	28094	315.807	802.987	1380.72	1617.29	4.50226	0.973597	2.66249	7.97956
Zambia	Kanona	Forest Reserve	Not Reported	Forest Reserve	297.152	232.903	555368	586065	81955.9	23886.3	21544.8	5827.96	149.863	16.9199	23.0134	43.0842
Zambia	Kanonge	Forest Reserve	Not Reported	Forest Reserve	286.317	275.649	833343	998678	179798	2790.5	11423.1	248.97	237.987	2.71436	10.1523	24.7851
Zambia	Kansamfwe	Forest Reserve	Not Reported	Forest Reserve	12.245	11.6012	31702.7	9390.04	300.118	19332.4	3087.63	192.769	0.715656	8.23006	1.9969	0.658026
Zambia	Kansonso-Busanga	Game Management Area	VI	Wildlife Management	7719.14	6031.97	1.25692e+07	1.37822e+07	1.57854e+06	106750	128334	130481	4190.98	104.187	227.479	1508.78
Zambia	Kanyanga	Forest Reserve	Not Reported	Forest Reserve	10.5038	8.45842	17249	14534.2	428.005	745.487	1729.78	667.568	2.73842	0.61244	1.73621	3.37015
Zambia	Kanyelele	Forest Reserve	Not Reported	Forest Reserve	3.44437	1.66968	2942.48	1846.31	21.8563	691.395	289.899	136.728	0.200106	0.63156	0.328956	0.508543
Zambia	Kaoma	Forest Reserve	Not Reported	Forest Reserve	102.98	34.4865	65185.7	36816	339.996	19545.6	7075.12	2089.02	3.39733	15.0154	8.12345	7.94154
Zambia	Kapele	Forest Reserve	Not Reported	Forest Reserve	76.3919	60.7158	147348	115647	5301.23	14003.4	19218.2	3781.07	18.8059	8.35277	16.1413	17.4065
Zambia	Kapoli	Forest Reserve	Not Reported	Forest Reserve	8.015	4.10493	7431.99	7534.21	886.991	329.037	217.386	238.347	2.03155	0.456755	0.35226	1.26356
Zambia	Kapungwe East	Forest Reserve	Not Reported	Forest Reserve	12.1744	0.724057	916.635	632.855	36.6802	248.87	21.2794	50.3103	0.158882	0.291067	0.0318612	0.241731
Zambia	Kapungwe West	Forest Reserve	Not Reported	Forest Reserve	10.3719	0.588297	1101.18	958.771	44.709	90.806	40.6327	55.6763	0.177078	0.115294	0.0718869	0.223854
Zambia	Kaputa	Game Management Area	VI	Wildlife Management	4376.11	1522.09	3.60257e+06	3.64064e+06	306143	97762.3	115523	54791.3	874.628	87.4279	121.048	438.775
Zambia	Kapweshi	Forest Reserve	Not Reported	Forest Reserve	21.5231	19.5587	42979	46471.1	6602.82	502.649	1918.54	689.534	12.6589	0.570629	2.1439	4.18348
Zambia	Karubwe	Forest Reserve	Not Reported	Forest Reserve	90.6306	11.2403	16870.2	18226.6	2680.14	1001.48	163.319	158.961	7.11752	1.09175	0.246745	2.7777
Zambia	Kasama	Forest Reserve	Not Reported	Forest Reserve	42.905	11.9805	21076.6	16131.3	3084.79	7695.58	158.327	176.217	6.31765	3.4455	0.260208	1.95249
Zambia	Kasanga	Forest Reserve	Not Reported	Forest Reserve	107.229	94.3271	244798	297960	52911.8	90.7548	146.797	488.57	84.6538	0.186574	0.343426	9.1388
Zambia	Kasanka	National Park	II	National Park	424.697	346.35	835667	1.04869e+06	214236	891.14	986.362	667.818	316.152	1.36667	1.99022	26.8274
Zambia	Kasaria	Forest Reserve	Not Reported	Forest Reserve	62.715	38.3552	96992.8	106159	15639	1103.18	3472.13	1897.62	24.5309	1.5033	3.44775	8.86579
Zambia	Kasesi	Forest Reserve	Not Reported	Forest Reserve	13.7981	12.0814	26168.4	26654.7	3223.2	1173.64	1352.57	210.692	7.65188	0.932794	1.45811	2.03749
Zambia	Kasila	Forest Reserve	Not Reported	Forest Reserve	242.903	235.404	759135	855234	109384	3127.93	11470.3	1313.68	191.427	1.75199	8.3327	33.8856
Zambia	Kasisi Gorge	Forest Reserve	Not Reported	Forest Reserve	1.3775	1.35002	3346.18	1938.77	5.79418	659.492	675.008	78.6989	0.10657	0.362613	0.613749	0.26699
Zambia	Kasizhi	Forest Reserve	Not Reported	Forest Reserve	11.7506	6.22193	12526.3	12495.2	589.227	0.51575	265.676	354.114	3.15427	0.00167562	0.538379	2.52725
Zambia	Kasoto	Forest Reserve	Not Reported	Forest Reserve	55.8056	31.188	93641.1	120014	26413.1	31.1028	152.686	143.306	28.8234	0.034525	0.196389	2.13306
Zambia	Kataba	Forest Reserve	Not Reported	Forest Reserve	4.84938	2.78318	5505.79	3623.84	2.75581	797.53	810.029	277.155	0.171293	0.940837	0.880997	0.78948
Zambia	Katakoli East	Forest Reserve	Not Reported	Forest Reserve	24.6163	24.558	73378.5	76706.4	8788.45	3202.53	2090.06	167.962	16.9115	1.52288	2.15598	3.96686
Zambia	Kateme	Forest Reserve	Not Reported	Forest Reserve	26.0569	18.5175	30187.8	24976.1	883.354	2875.29	1953.39	1266.32	5.95162	2.62272	1.90234	8.03448
Zambia	Katete	Forest Reserve	Not Reported	Forest Reserve	5.08812	4.19674	10363.3	10870.7	728.168	59.6223	62.2516	98.8919	2.66125	0.0969125	0.125545	1.31275
Zambia	Katoka	Forest Reserve	Not Reported	Forest Reserve	6.17	6.08257	22047	23517.7	2312.4	49.602	674.967	117.148	4.15495	0.0264663	0.55826	1.34285
Zambia	Kawena	Forest Reserve	Not Reported	Forest Reserve	186.737	159.152	389455	205390	5649.14	128993	54421.1	6299.88	16.1626	78.0498	44.1613	20.7678
Zambia	Kayumbwana	Forest Reserve	Not Reported	Forest Reserve	31.7994	15.2702	24859.2	20522.4	1118.8	3353.31	1261.47	840.883	5.21917	3.25641	1.52896	5.25931
Zambia	Kazanamena	Forest Reserve	Not Reported	Forest Reserve	58.6206	33.0071	53128.5	41002.6	2178.55	9980.81	2415.87	1907.71	9.90439	9.37889	3.55305	10.1617
Zambia	Keyana	Forest Reserve	Not Reported	Forest Reserve	252.569	224.896	488184	504519	32597.3	1910.84	6630.88	7720.41	133.767	2.41534	12.5171	76.1816
Zambia	Kipupu	Forest Reserve	Not Reported	Forest Reserve	333.706	320.729	1.09849e+06	1.23864e+06	148823	2214.18	6537.38	81.7666	254.084	1.90002	7.25087	57.488
Zambia	Kipushi	Forest Reserve	Not Reported	Forest Reserve	105.834	54.467	103726	84815.7	7678.06	13852.3	10082	2653.49	19.333	12.5061	9.26928	13.3424
Zambia	Kirila	Forest Reserve	Not Reported	Forest Reserve	19.4013	13.697	31564.5	20214.4	1248.39	5225.76	6757.95	614.754	2.80617	3.2727	5.33397	2.28264
Zambia	Kondowe	Forest Reserve	Not Reported	Forest Reserve	95.9919	15.0391	20951.5	11129.4	468.957	8751	721.299	818.686	2.17162	8.30892	0.936751	3.6134
Zambia	Konkola	Forest Reserve	Not Reported	Forest Reserve	41.1156	16.2462	41722	37257.6	5243.9	4431.17	4737.95	539.2	7.97183	2.32399	3.29584	2.65271
Zambia	Lakwechele	Forest Reserve	Not Reported	Forest Reserve	25.4763	19.3868	33935.2	27134.8	1466.86	5510.49	1686.05	1070.74	6.0696	5.00577	2.49257	5.81593
Zambia	Lamba	Forest Reserve	Not Reported	Forest Reserve	705.426	623.3	1.87705e+06	1.82885e+06	131716	67406.8	89122.7	23387.4	336.762	39.4142	77.7874	169.297
Zambia	Lamba Headwaters	Forest Reserve	Not Reported	Forest Reserve	1969.28	1450.58	3.91407e+06	4.02631e+06	432406	109176	168713	42277.7	874.742	85.7222	163.54	326.428
Zambia	Lavushi Manda	National Park	II	National Park	1590.29	1447.23	3.70317e+06	3.96345e+06	316454	6549.4	20025.4	29605.1	980.069	8.62009	38.4827	419.977
Zambia	Liangati	Forest Reserve	Not Reported	Forest Reserve	90.6169	66.1756	127103	105542	1147.23	5957.29	9663.84	7087.23	14.4929	6.03445	16.2542	29.3883
Zambia	Likonge	Forest Reserve	Not Reported	Forest Reserve	37.6013	31.7688	61568.6	57204.1	1419.16	302.127	2578.46	2903.06	11.126	0.498175	4.88766	15.2543
Zambia	Likonge nobala	Forest Reserve	Not Reported	Forest Reserve	237.129	162.755	382281	391649	30872.5	2807.77	12305.1	6392.01	95.7716	3.0111	14.2131	49.7486
Zambia	Lilengo West	Forest Reserve	Not Reported	Forest Reserve	20.1288	14.682	22448.9	24131.9	2287.39	53.8003	202.872	347.713	9.23828	0.137274	0.533336	4.76931
Zambia	Lilundu	Forest Reserve	Not Reported	Forest Reserve	14.3613	6.4453	14325.8	13949	730.989	210.558	491.682	405.561	2.9941	0.241729	0.727726	2.4808
Zambia	Limpere	Forest Reserve	Not Reported	Forest Reserve	10.4275	7.69587	13977	14639.3	1169.68	121.142	147.225	239.047	4.54468	0.214428	0.328883	2.6066
Zambia	Litoya	Forest Reserve	Not Reported	Forest Reserve	18.6419	17.2049	38083.9	29002.3	937.804	6545.64	2639.57	834.202	5.29333	3.90566	3.02586	4.97874
Zambia	Liuwa Plain	National Park	II	National Park	3147.93	432.711	886803	811861	25570.2	16098	49830.8	34583.8	156.77	19.5169	69.3094	187.029
Zambia	Lochinvar	National Park	II	National Park	334.208	50.3108	92565.9	101896	11657.2	956.951	507.208	863.02	33.8454	1.6518	1.15847	13.6416
Zambia	Lower Zambezi	National Park	II	National Park	4093.85	3506.64	7.64942e+06	8.07895e+06	847366	84188.4	171437	162203	2073.2	96.6007	272.855	1063.64
Zambia	Luakera River	Forest Reserve	Not Reported	Forest Reserve	168.814	147.144	500142	549931	56971.5	613.154	5800.45	768.829	109.669	0.721247	6.17435	30.5743
Zambia	Lualaba	Forest Reserve	Not Reported	Forest Reserve	1162.15	1089.49	3.26722e+06	3.96922e+06	757281	17909.3	31987.3	5381.77	928.544	10.6522	30.3968	119.866
Zambia	Luambe	National Park	II	National Park	317.656	136.409	216354	214650	8468.03	1524.83	2105.4	6542.35	64.0432	3.9813	5.00657	63.3415
Zambia	Luanga Namakusi	Forest Reserve	Not Reported	Forest Reserve	74.5894	58.8695	111451	98868.1	1618.89	2122.75	5991.01	6088.01	16.5465	2.67417	10.6411	28.9976
Zambia	Luangwa FR and Munyamadzi	Game Management Area	VI	Wildlife Management	3571.59	2283.76	5.06929e+06	5.48284e+06	492668	14167	23832.3	41116	1488.12	32.0728	49.5178	713.622
Zambia	Luano	Forest Reserve	Not Reported	Forest Reserve	128.468	42.8291	108804	103591	9029.55	1996.42	8598.88	3647.7	19.8648	2.7168	7.50134	12.7335
Zambia	Luano	Game Management Area	VI	Wildlife Management	8215.32	6555.27	1.47704e+07	1.54782e+07	1.38478e+06	112082	265130	299747	3781.22	133.074	435.201	2205.11
Zambia	Lubulafita	Forest Reserve	Not Reported	Forest Reserve	63.2356	55.7123	131425	135312	16687.6	4319.85	6457.35	2023.19	31.9895	4.42746	6.81555	12.4733
Zambia	Ludji	Forest Reserve	Not Reported	Forest Reserve	1324.31	1036.46	2.89622e+06	3.30895e+06	447295	1739.49	19929.2	12896.6	800.929	3.04738	31.9996	200.442
Zambia	Luena	Forest Reserve	Not Reported	Forest Reserve	974.679	860.253	2.37837e+06	2.74487e+06	374275	2935.56	4994.18	155.595	713.451	3.48413	8.78332	134.496
Zambia	Luena Plantation	Forest Reserve	Not Reported	Forest Reserve	130.361	116.466	234374	215227	9636.24	7709.32	13063.7	8009.98	44.7857	10.0406	18.2897	43.3349
Zambia	Lueti	Forest Reserve	Not Reported	Forest Reserve	179.518	161.485	346539	348858	15284.8	1140.88	4456.15	7368.39	84.9159	1.39579	9.71376	65.4479
Zambia	Lufubu North	Forest Reserve	Not Reported	Forest Reserve	1.25875	1.18284	2760	2427.6	248.17	293.154	238.696	48.724	0.516119	0.180568	0.218767	0.267287
Zambia	Luinga	Forest Reserve	Not Reported	Forest Reserve	2.81813	0	0	0	0	0	0	0	0	0	0	0
Zambia	Luitikila	Forest Reserve	Not Reported	Forest Reserve	1130.64	953.456	2.14035e+06	2.10452e+06	123125	62553.5	55306.6	41101.8	496.214	47.4528	76.0119	333.674
Zambia	Lukangaba	Forest Reserve	Not Reported	Forest Reserve	70.2019	48.6825	104454	101823	9642.62	6629.6	3901.73	1742.91	24.9596	6.64123	4.43166	12.6388
Zambia	Lukona	Forest Reserve	Not Reported	Forest Reserve	5.16062	4.49302	8245.42	8680.88	682.008	49.3265	90.1921	107.03	2.79548	0.0636225	0.184332	1.44879
Zambia	Lukona West	Forest Reserve	Not Reported	Forest Reserve	17.0538	4.33006	8281.06	7762.13	481.659	250.247	380.825	369.518	1.64671	0.408424	0.566388	1.7065
Zambia	Lukulaisho	Forest Reserve	Not Reported	Forest Reserve	51.9756	4.87158	6149.57	1668.82	6.26686	4219.8	101.382	165.838	0.120244	4.06616	0.1547	0.527451
Zambia	Lukusuzi	National Park	II	National Park	2831.46	2476.84	4.34501e+06	4.63583e+06	398507	37290.6	33966.7	36422.9	1627.49	32.1478	73.8489	742.929
Zambia	Lukwakwa	Game Management Area	VI	Wildlife Management	2179.82	1951.06	6.7886e+06	7.43821e+06	682532	2140.09	19051.4	11739.2	1419.3	3.38418	35.7432	492.615
Zambia	Luma	Forest Reserve	Not Reported	Forest Reserve	93.11	88.3202	297139	325985	29226.2	293.56	739.48	652.038	67.5659	0.292169	1.07213	19.3875
Zambia	Lumbo	Forest Reserve	Not Reported	Forest Reserve	234.706	203.1	569706	637666	69525.1	867.824	885.117	187.898	160.118	1.25527	1.88032	39.8325
Zambia	Lumimba	Forest Reserve	Not Reported	Forest Reserve	96.5962	87.282	167594	188331	20667.2	76.3056	177.476	323.821	66.7047	0.309451	0.665127	19.5906
Zambia	Lumimba	Game Management Area	VI	Wildlife Management	3740.54	2485.06	4.44178e+06	4.7122e+06	396754	36683.4	39298.7	50348.6	1572.26	48.5532	76.4912	787.221
Zambia	Lumino	Forest Reserve	Not Reported	Forest Reserve	34.7	17.1894	28866.7	24679.5	564.34	1809.13	1292.91	1649.55	4.56615	2.60852	2.18571	7.82354
Zambia	Lunda	Forest Reserve	Not Reported	Forest Reserve	1740.12	1713.21	5.66577e+06	6.3494e+06	685755	1413.77	10875.2	10165.7	1365.56	1.97157	18.9991	326.636
Zambia	Lundazi	Forest Reserve	Not Reported	Forest Reserve	3731.72	3545.85	7.84226e+06	8.91883e+06	1.36154e+06	154845	98104.5	32014.4	2709.22	118.197	134.471	583.732
Zambia	Lundazi Dam	Forest Reserve	Not Reported	Forest Reserve	3.54062	0.781708	1115.63	539.615	0.564353	472.094	63.2056	40.1552	0.01836	0.57727	0.0832444	0.102582
Zambia	Lunga Hills	Forest Reserve	Not Reported	Forest Reserve	7.07812	5.35582	14656.5	14152.1	860.151	677.847	476.377	210.365	2.67094	0.543904	0.51342	1.62705
Zambia	Lunga-Luswishi	Game Management Area	VI	Wildlife Management	7260.85	5683.83	1.51202e+07	1.7019e+07	2.07968e+06	58780.8	71553.4	50487	4361.62	56.9171	110.649	1154.3
Zambia	Lungu	Forest Reserve	Not Reported	Forest Reserve	133.987	102.774	299685	274668	25057.3	17903.6	27231.1	4939.12	46.58	11.0378	21.0156	24.1315
Zambia	Lunuka	Forest Reserve	Not Reported	Forest Reserve	263.976	218.548	518892	537414	48081.4	13626.7	10066.7	5866.4	134.5	13.9736	12.1037	57.9482
Zambia	Lunzua	Forest Reserve	Not Reported	Forest Reserve	161.501	92.3227	184836	165680	22300.5	24098.2	13843.6	3514.5	41.6434	18.0377	14.1008	18.5212
Zambia	Luombwa	Forest Reserve	Not Reported	Forest Reserve	146.093	103.889	193343	199898	25136.7	9148.18	5673.35	3760.79	60.5927	8.94747	8.09843	26.229
Zambia	Luongo	Forest Reserve	Not Reported	Forest Reserve	314.215	262.27	518606	598560	107975	10401.8	12953.2	4665.63	192.356	10.8285	15.781	43.2677
Zambia	Lupande	Game Management Area	VI	Wildlife Management	4348.53	3293.86	6.54462e+06	6.84586e+06	725825	211706	141812	71062.3	2087.84	184.957	189.868	830.687
Zambia	Lupasa	Forest Reserve	Not Reported	Forest Reserve	73.13	64.3626	198466	209458	15293	1010.23	1517.23	1772.94	39.9415	1.79194	2.42491	20.1985
Zambia	Lupososhi	Forest Reserve	Not Reported	Forest Reserve	44.9781	30.0616	49779	62363	15310.1	1245.56	1039.28	441.301	23.5384	1.29014	1.3925	3.8335
Zambia	Lusaka East	Forest Reserve	Not Reported	Forest Reserve	14.0587	9.04132	16076.4	17814.1	2427.76	466.144	146.296	77.6531	6.51292	0.454826	0.213337	1.85877
Zambia	Lusaka South	Forest Reserve	Not Reported	Forest Reserve	21.6756	0.410189	407.923	495.448	81.9775	2.54606	0.004	8.09752	0.255575	0.015195	8.5625e-05	0.13858
Zambia	Lusaka South Ext	Forest Reserve	Not Reported	Forest Reserve	60.6788	3.30148	5547.65	6739.28	1315.46	26.5603	37.5405	59.7264	2.42919	0.0663219	0.07644	0.728375
Zambia	Lusenga Plain	National Park	II	National Park	889.529	813.492	2.59657e+06	3.29963e+06	698222	1901.65	377.063	7117.72	779.994	2.87699	0.846996	29.7569
Zambia	Lusengezi	Forest Reserve	Not Reported	Forest Reserve	352.272	302.41	750386	793652	86156.8	9843.81	21153.5	11893	181.708	10.9217	26.8143	82.9523
Zambia	Lushishi	Forest Reserve	Not Reported	Forest Reserve	86.3713	22.989	38932.4	38994.6	5106.57	2855.43	1113.42	1075.52	11.1478	3.64076	1.51264	6.677
Zambia	Lusitu Headwaters	Forest Reserve	Not Reported	Forest Reserve	284.752	210.581	427121	391559	28271.1	22587.2	30183.8	11062.4	89.9743	23.6269	31.7649	65.1789
Zambia	Lusongwa	Forest Reserve	Not Reported	Forest Reserve	102.054	99.1266	317144	316830	10400.9	280.429	3266.58	7168.33	49.1707	0.416908	5.54375	43.9928
Zambia	Lusu	Forest Reserve	Not Reported	Forest Reserve	13.29	9.04897	17553.5	15371	813.664	1172.69	1282.73	540.666	3.37149	1.11317	1.50766	3.05496
Zambia	Lutadebwe	Forest Reserve	Not Reported	Forest Reserve	229.851	197.957	576952	678322	107332	765.522	5911.86	715.008	168.383	0.827089	5.89009	22.8432
Zambia	Lutale	Forest Reserve	Not Reported	Forest Reserve	20.6775	17.4329	45275.6	42405.3	2801.93	1140.63	3446.87	1084.73	7.44841	0.906478	3.83072	5.2458
Zambia	Lutembwe	Forest Reserve	Not Reported	Forest Reserve	4.81875	3.90224	9180.95	8865.13	442.746	261.429	285.694	211.44	1.88277	0.236626	0.366362	1.41605
Zambia	Lutondo	Forest Reserve	Not Reported	Forest Reserve	3.155	1.82237	3421.22	2580.28	152.651	596.786	304.088	92.7193	0.551677	0.512919	0.314366	0.443091
Zambia	Luwenga	Forest Reserve	Not Reported	Forest Reserve	13.6731	3.45221	5914.27	5039.81	315.458	741.267	211.47	237.186	1.08997	0.823527	0.333485	1.20401
Zambia	Luwingu	Game Management Area	VI	Wildlife Management	1148.52	481.489	865389	867068	103015	27328.4	50332.6	23674.8	247.359	35.111	63.1295	135.79
Zambia	Lwanya East	Forest Reserve	Not Reported	Forest Reserve	9.87063	9.20575	19919.3	23527	4546.69	161.54	652.108	125.29	7.23736	0.143881	0.709884	1.11396
Zambia	Lwanya West	Forest Reserve	Not Reported	Forest Reserve	30.38	24.7536	55108.7	60996.4	11151	796.063	3865.61	601.628	17.1984	0.520329	3.42578	3.60672
Zambia	Lwao	Forest Reserve	Not Reported	Forest Reserve	42.035	39.1662	83188.8	86529.2	6261.45	896.056	1114.77	910.166	24.6401	0.79333	1.87299	11.8572
Zambia	Lwelangwa	Forest Reserve	Not Reported	Forest Reserve	61.2362	50.6226	133313	143884	18470.5	559.273	5999.1	1341.9	33.7822	0.642759	5.35379	10.8379
Zambia	Lwenga	Forest Reserve	Not Reported	Forest Reserve	2.19062	0.456943	752.488	601.53	15.2184	65.6414	56.5058	44.0292	0.0985038	0.0925937	0.0912412	0.174473
Zambia	Lyenda	Forest Reserve	Not Reported	Forest Reserve	77.0819	70.6321	173786	169989	16759	5075.32	12569.2	2911.81	37.9362	3.33507	12.8758	16.4809
Zambia	Machili	Forest Reserve	Not Reported	Forest Reserve	480.018	212.513	412352	285301	10545.1	85622.3	38815.2	13158.9	49.2486	61.1319	41.2139	60.8679
Zambia	Machiya-Fungulwe	Game Management Area	VI	Wildlife Management	1333.03	987.896	2.66155e+06	2.80571e+06	257162	48679.7	48945	15381.8	674.435	26.7303	48.2829	238.37
Zambia	Mafinga Hills	Forest Reserve	Not Reported	Forest Reserve	73.1475	53.4103	146296	174380	34255	747.161	3941.91	1482.04	37.843	1.00002	4.1099	10.4517
Zambia	Majamu	Forest Reserve	Not Reported	Forest Reserve	7.13187	6.95911	24062.3	24964.8	2006.53	76.1988	684.728	343.045	4.15823	0.0443369	0.651479	2.10501
Zambia	Malanda	Forest Reserve	Not Reported	Forest Reserve	188.102	102.088	162292	167564	17650.9	5858.41	3180.86	3340.26	58.0394	7.06899	5.17452	31.7626
Zambia	Malumbwe	Forest Reserve	Not Reported	Forest Reserve	22.2625	13.038	27326.5	25382.7	269.362	34.4108	772.107	1406.64	3.97107	0.0947506	1.81022	7.16076
Zambia	Mambwe	Forest Reserve	Not Reported	Forest Reserve	30.4325	27.0229	61799.1	66670.3	6451.89	466.416	682.916	431.376	18.8637	0.477622	1.00128	6.67818
Zambia	Mankalala	Forest Reserve	Not Reported	Forest Reserve	393.769	353.333	936820	1.0743e+06	162807	9478.94	13981.5	1863.49	280.169	6.90816	13.5764	52.6522
Zambia	Mansa	Game Management Area	VI	Wildlife Management	1403.96	1313.98	3.27056e+06	3.41528e+06	254157	10304.3	43332.1	55805	784.319	13.0238	73.9772	442.586
Zambia	Maposa	Forest Reserve	Not Reported	Forest Reserve	33.5	6.02005	12202.7	13394.4	2595.19	264.104	971.106	168.236	3.77105	0.353836	0.741159	1.15205
Zambia	Martin	Forest Reserve	Not Reported	Forest Reserve	582.605	351.243	590728	572229	35862.3	15754.6	15601.6	23005	151.532	27.8827	29.8148	142.141
Zambia	Masese	Forest Reserve	Not Reported	Forest Reserve	588.23	252.628	421339	408187	29262.9	15870.6	13819.9	12724.9	118.059	21.5022	20.8821	92.0981
Zambia	Masupe	Forest Reserve	Not Reported	Forest Reserve	7.38187	4.81643	12234.9	10732.2	204.205	430.534	775.54	500.81	1.3363	0.468559	0.975591	2.03547
Zambia	Matanta	Forest Reserve	Not Reported	Forest Reserve	9.36125	2.35487	3256.22	2024.59	65.1083	963.545	187.832	145.359	0.382592	1.06681	0.258121	0.646121
Zambia	Mateya	Forest Reserve	Not Reported	Forest Reserve	58.3831	52.5341	91843.9	78402.7	582.753	1639.69	6338.28	6046.04	11.902	2.96819	11.6318	26.0258
Zambia	Matipa	Forest Reserve	Not Reported	Forest Reserve	217.691	165.935	443528	508159	70838.2	3086.1	2512.58	608.884	128.193	4.81596	3.77348	29.1311
Zambia	Mazabuka	Game Management Area	VI	Wildlife Management	114.093	2.73097	4124.64	2003.26	78.6612	1637.11	421.422	141.509	0.240622	1.6268	0.389765	0.472972
Zambia	Mbanga	Forest Reserve	Not Reported	Forest Reserve	34.0919	24.23	61279.7	74786.6	13619.9	97.297	145.402	129.756	21.9969	0.09411	0.175112	1.96296
Zambia	Mbeleshi	Forest Reserve	Not Reported	Forest Reserve	617.185	596.798	1.9992e+06	2.12488e+06	218180	13447.7	63847.8	15196.1	395.426	9.86686	54.4525	137.04
Zambia	Mbunda	Forest Reserve	Not Reported	Forest Reserve	309.763	290.269	558313	533587	15858.8	4399.29	16049.1	20135.9	120.616	5.346	33.096	131.186
Zambia	Mbuyi	Forest Reserve	Not Reported	Forest Reserve	138.583	120.528	287174	286516	18820.5	8118.56	7540.63	3820.09	68.3202	6.31135	10.1682	35.7204
Zambia	Miengwe	Forest Reserve	Not Reported	Forest Reserve	69.9562	69.1685	247532	304275	55951.2	39.3588	146.49	977.41	64.0883	0.0488975	0.23077	4.79922
Zambia	Minga	Forest Reserve	Not Reported	Forest Reserve	59.145	11.2618	15781	12181.4	835.396	3034.12	655.728	745.156	3.04476	3.67746	0.97776	3.55621
Zambia	Misaka	Forest Reserve	Not Reported	Forest Reserve	279.164	127.384	394054	280077	39522.2	138555	11758.6	3185.05	49.6708	50.5838	8.83804	18.2719
Zambia	Misambo	Forest Reserve	Not Reported	Forest Reserve	173.677	106.331	330821	394847	69140.8	1112.69	3854.69	147.36	91.0104	0.711999	3.16027	11.4463
Zambia	Mitenge	Forest Reserve	Not Reported	Forest Reserve	211.197	159.011	367998	386389	52417.7	8437.1	19306.3	6283.24	90.6306	9.07442	18.4563	40.8206
Zambia	Mkushi Headwaters	Forest Reserve	Not Reported	Forest Reserve	45.165	43.773	123877	121958	8705.99	4170.54	5427.92	1027.35	25.6853	2.24003	4.61749	11.2286
Zambia	Mkwawe	Forest Reserve	Not Reported	Forest Reserve	7.505	6.24203	17231.3	17176.5	979.478	213.698	507.186	313.448	3.27018	0.243531	0.614061	2.11368
Zambia	Molodzera	Forest Reserve	Not Reported	Forest Reserve	6.77125	4.01138	6543.3	4006.16	135.421	1900.23	500.396	271.941	0.599714	1.72514	0.67646	1.00899
Zambia	Mongu	Forest Reserve	Not Reported	Forest Reserve	4.20937	1.45846	3372.02	4246.5	934.912	24.5511	24.3324	11.548	1.19166	0.0446019	0.0306681	0.191141
Zambia	Monkey Fountain	Forest Reserve	Not Reported	Forest Reserve	100.832	24.9187	59786.8	53308.9	12506.6	12463.9	5878.52	642.018	11.3714	6.82424	3.72675	2.99195
Zambia	Mosi-Oa-Tunya	National Park	II	National Park	74.4988	4.68635	7698.51	8301.75	929.348	111.012	87.3414	127.756	2.86772	0.171361	0.191565	1.45432
Zambia	Motulanganga	Forest Reserve	Not Reported	Forest Reserve	93.1125	78.6045	159517	165120	14349.3	2854.87	3542.27	2349.76	47.4202	2.54552	5.1635	23.4673
Zambia	Mpika Boma	Forest Reserve	Not Reported	Forest Reserve	28.0756	16.9647	28320.3	30019.9	4233.66	1010.16	905.011	618.817	10.0547	1.3461	1.26452	4.29482
Zambia	Mpomwa	Forest Reserve	Not Reported	Forest Reserve	69.74	58.7499	150881	147699	11679.5	7062.06	5565.09	2234.15	30.4433	6.13574	6.32994	15.8348
Zambia	Mporokoso	Forest Reserve	Not Reported	Forest Reserve	55.3837	34.1682	55374.7	52916.5	6150.65	3868.9	3265.83	1474.07	16.7169	4.35592	3.68872	9.39453
Zambia	Mpoto	Forest Reserve	Not Reported	Forest Reserve	20.0413	19.5078	39437.4	45131	6520.66	400.261	405.509	21.2544	15.6808	0.332136	0.547022	2.94634
Zambia	Mpulungu	Forest Reserve	Not Reported	Forest Reserve	159.955	122.056	344647	373673	68580.8	18209	18405.2	2941.3	76.2782	12.2256	15.5029	18.0374
Zambia	Msima	Forest Reserve	Not Reported	Forest Reserve	129.04	75.2192	116252	102074	8396.82	16383.7	2787.46	3404.05	30.64	17.1672	4.74243	22.649
Zambia	Msipazi	Forest Reserve	Not Reported	Forest Reserve	1.54812	0.598844	1077.92	1014.67	53.1729	36.7876	30.5345	49.0971	0.218635	0.0689825	0.0604538	0.250601
Zambia	Mubende	Forest Reserve	Not Reported	Forest Reserve	958.582	891.873	2.57156e+06	2.77107e+06	319649	24747.1	78072.2	17323.1	613.508	21.0721	75.3788	181.859
Zambia	Mufulira	Forest Reserve	Not Reported	Forest Reserve	64.2975	20.6379	48810.2	54854.1	9740.38	2146.87	799.545	750.093	12.5232	2.67157	0.990227	4.44653
Zambia	Mufumbwe	Forest Reserve	Not Reported	Forest Reserve	31.9431	22.7551	58695.8	66116	9966.44	1158.3	1089.37	298.592	17.0889	0.813673	1.18874	3.66228
Zambia	Mufundwa	Forest Reserve	Not Reported	Forest Reserve	108.577	81.2543	259268	334310	76801.6	296.164	1564.82	101.12	74.4866	0.171503	1.35397	5.24113
Zambia	Mufundwa 'B'	Forest Reserve	Not Reported	Forest Reserve	67.3319	32.8362	101361	121882	20652.7	88.4937	120.131	76.7177	28.8188	0.13168	0.224642	3.66032
Zambia	Muhonge	Forest Reserve	Not Reported	Forest Reserve	9.48938	9.48445	31039.6	33933.5	4136.7	152.002	1068.24	22.574	7.31238	0.0664075	0.759413	1.34602
Zambia	Mukabi	Forest Reserve	Not Reported	Forest Reserve	64.2887	61.076	192940	217487	27562.5	860.542	2312.81	158.311	48.684	0.518551	2.13674	9.73444
Zambia	Mukalizi	Forest Reserve	Not Reported	Forest Reserve	93.0056	78.4869	210461	186356	9618.35	16440.6	14729.9	2553.8	34.3797	10.3287	13.7016	20.0711
Zambia	Mukunkuki	Forest Reserve	Not Reported	Forest Reserve	50.685	45.3447	100661	95521.3	3083.82	2131.34	3155.43	2936.48	19.0582	1.72186	5.27053	19.2908
Zambia	Mukwe	Forest Reserve	Not Reported	Forest Reserve	10.8175	4.00097	8409.87	7933.3	302.342	273.686	282.189	223.04	1.69419	0.310828	0.452541	1.54309
Zambia	Mulambwa	Forest Reserve	Not Reported	Forest Reserve	205.262	179.855	348229	350928	23785	2683.95	8356.1	10045.9	92.1993	3.12245	16.8045	67.7145
Zambia	Mulanda Mushitu	Forest Reserve	Not Reported	Forest Reserve	3.25625	0	0	0	0	0	0	0	0	0	0	0
Zambia	Mulembo	Forest Reserve	Not Reported	Forest Reserve	191.294	173.774	444932	501008	59929.3	1234.79	1807.94	811.096	134.777	1.36083	3.1415	34.4846
Zambia	Mulenga	Forest Reserve	Not Reported	Forest Reserve	64.3962	41.1049	95268	81788.3	5377.52	5880.81	10227.3	2749.13	14.2794	5.69999	9.44401	11.6738
Zambia	Mulina Milibola	Forest Reserve	Not Reported	Forest Reserve	94.9025	74.9849	151844	173958	31585.9	1587.57	6516.37	1367.57	55.0855	1.46046	6.53656	11.8922
Zambia	Mulobezi	Game Management Area	VI	Wildlife Management	2999.8	1735.82	2.5344e+06	2.56103e+06	200600	65049.5	27360.7	81560.4	853.754	131.626	55.1183	694.548
Zambia	Mulombola	Forest Reserve	Not Reported	Forest Reserve	3.69687	2.4098	3323.29	3675.14	687.529	160.198	73.9222	101.555	1.4157	0.262613	0.119403	0.611157
Zambia	Mulundu	Forest Reserve	Not Reported	Forest Reserve	55.325	47.5039	113416	120595	10514.3	112.006	1644.81	1578.98	30.8947	0.12256	2.67598	13.8085
Zambia	Mumbo	Forest Reserve	Not Reported	Forest Reserve	119.359	109.285	209943	191577	2981.56	762.031	9511.41	11073.3	33.7883	1.80631	18.1631	55.5122
Zambia	Mumbwa	Forest Reserve	Not Reported	Forest Reserve	129.499	108.919	220780	238884	34097.1	6796.03	7290.79	1906.39	76.4106	5.54601	9.46122	17.4937
Zambia	Mumbwa	Game Management Area	VI	Wildlife Management	2830.65	1805.67	3.05781e+06	3.07062e+06	326276	226562	45239.1	41664.9	1063.33	198.424	76.3221	467.238
Zambia	Munte	Forest Reserve	Not Reported	Forest Reserve	2.17937	0.934522	1414.75	1897.87	526.962	27.1931	6.64788	10.0028	0.765742	0.0390875	0.0135275	0.115802
Zambia	Munyeta	Forest Reserve	Not Reported	Forest Reserve	124.702	54.4316	109791	93736	9216.89	17958.5	5107.53	2205.87	21.962	14.0016	5.89631	12.558
Zambia	Munyumbwe	Forest Reserve	Not Reported	Forest Reserve	15.2644	9.54449	19074.4	18868.3	2304.65	1452.05	630.03	428.632	4.7114	1.56678	0.828456	2.43573
Zambia	Mupya West	Forest Reserve	Not Reported	Forest Reserve	3.98625	0.860385	1269.77	1467.03	273.008	62.3623	2.27556	11.1074	0.613699	0.0768556	0.00639625	0.163171
Zambia	Musaka	Forest Reserve	Not Reported	Forest Reserve	198.039	74.8657	149334	122051	13535.5	32774.4	5363.44	2681.05	31.8766	20.9158	5.67811	16.376
Zambia	Musalangu	Game Management Area	VI	Wildlife Management	13215.5	10171.9	2.18349e+07	2.30536e+07	1.96119e+06	217832	254612	270078	6385.28	240.332	427.257	3118.35
Zambia	Musalonga	Forest Reserve	Not Reported	Forest Reserve	33.1319	15.0424	36489.3	38487	2912.39	143.886	405.01	365.788	9.78923	0.140956	0.63397	4.47772
Zambia	Musangashi	Forest Reserve	Not Reported	Forest Reserve	119.228	97.204	211615	220398	36461.6	12228.6	13022.3	2427.93	60.453	8.29372	13.3736	15.0739
Zambia	Musele-Matebo	Game Management Area	VI	Wildlife Management	1748.61	1385.43	3.74949e+06	4.2603e+06	592109	15505	42953.6	22844.6	1048.34	13.3615	52.4169	271.246
Zambia	Mushingashi	Forest Reserve	Not Reported	Forest Reserve	146.951	77.4151	147642	96131.1	6322.56	44248.2	10597.5	2987.57	18.6384	33.4204	11.5511	13.7912
Zambia	Mushota	Forest Reserve	Not Reported	Forest Reserve	0.8025	0.644129	926.872	861.125	56.5236	28.3863	43.9524	49.9317	0.243431	0.0517531	0.0799319	0.268814
Zambia	Mutanda	Forest Reserve	Not Reported	Forest Reserve	137.196	134.742	514682	571389	57829.2	768.479	2175.25	1821.57	105.902	0.352721	2.0722	26.4154
Zambia	Muuyi	Forest Reserve	Not Reported	Forest Reserve	10.8513	4.73633	10573.7	12341.3	1991.59	78.6577	115.66	29.6689	3.83487	0.10852	0.142975	0.649494
Zambia	Muva	Forest Reserve	Not Reported	Forest Reserve	23.8156	12.1862	37032.5	44263.3	8513.32	530.571	697.708	54.2761	10.1553	0.288797	0.628001	1.11377
Zambia	Muyama	Forest Reserve	Not Reported	Forest Reserve	223.549	47.1263	98800.6	87471.3	2287.93	4903.35	4448.29	4265.56	14.8099	5.75302	6.39956	20.1528
Zambia	Muzenze	Forest Reserve	Not Reported	Forest Reserve	13.9187	0.985917	2105.53	2570.07	487.028	0.537938	21.7581	0.197597	0.835909	0.00190625	0.0243163	0.12361
Zambia	Mvuvye	Forest Reserve	Not Reported	Forest Reserve	679.005	542.362	1.21272e+06	1.15135e+06	74922.1	45356.7	58224.7	32705	245.632	46.3876	73.4559	176.816
Zambia	Mwamba	Forest Reserve	Not Reported	Forest Reserve	37.2956	20.6017	74714.9	90673.3	15850.7	159.808	86.1024	353.501	18.4698	0.253842	0.12348	1.75304
Zambia	Mwanjangulu	Forest Reserve	Not Reported	Forest Reserve	3.28125	1.51886	2113.43	1519.31	45.425	411.104	93.0999	135.332	0.281811	0.525262	0.147885	0.563123
Zambia	Mwanza Bulanda	Forest Reserve	Not Reported	Forest Reserve	4.7825	2.7402	4877.34	3723.33	236.179	849.374	401.343	139.478	0.930114	0.593326	0.380306	0.835734
Zambia	Mwekera East	Forest Reserve	Not Reported	Forest Reserve	195.686	88.118	180658	79818.4	6162.66	90591.4	13165.7	3245.1	14.1192	49.4394	11.1324	13.4031
Zambia	Mweru-Wantipa	National Park	II	National Park	1411.14	1201.85	3.46655e+06	4.12891e+06	706036	11135.8	30827.8	1703.07	1015.5	11.9365	29.7003	144.657
Zambia	Mwimba	Forest Reserve	Not Reported	Forest Reserve	44.6556	43.2268	99756.6	100478	5499.11	86.136	2736.12	1955.27	23.7788	0.106319	3.97096	15.3684
Zambia	Mwomboshi	Forest Reserve	Not Reported	Forest Reserve	42.0775	10.0333	15750.9	8448.17	465.974	6810.29	694.805	263.65	1.88228	5.98432	0.68182	1.4809
Zambia	Mzewe North	Forest Reserve	Not Reported	Forest Reserve	67.535	62.0119	155288	145284	7067.33	7447.07	5948.18	3675.78	26.6626	5.4419	7.7765	22.1265
Zambia	Mzewe South	Forest Reserve	Not Reported	Forest Reserve	232.456	207.585	554474	540460	34293.2	19023.3	18118.8	11165.3	99.3876	14.8369	23.5379	69.8085
Zambia	Nabiyoyo	Forest Reserve	Not Reported	Forest Reserve	126.618	106.058	227012	211555	8764.74	8289.38	8725.95	7205.99	44.0428	6.02385	13.4248	42.5583
Zambia	Nabowa	Forest Reserve	Not Reported	Forest Reserve	156.026	108.209	189604	146727	5943.67	18145.2	22175.7	8500.1	27.4685	20.5764	22.6093	37.5223
Zambia	Nakabwe	Forest Reserve	Not Reported	Forest Reserve	54.1056	43.0949	88317.7	92715.5	12362.8	2849.64	3736.24	1379.12	26.3686	2.79672	3.96986	9.95245
Zambia	Nakonde	Forest Reserve	Not Reported	Forest Reserve	0.6275	0.024339	26.9288	41.8486	17.4156	2.06288	0.07825	0.35467	0.0157831	0.00315938	0.000235	0.005135
Zambia	Nalikena	Forest Reserve	Not Reported	Forest Reserve	18.095	13.825	28134.7	27680.5	1297.33	397.752	684.209	669.642	6.88357	0.444396	1.18129	5.31425
Zambia	Nalusheke	Forest Reserve	Not Reported	Forest Reserve	2.54062	2.01632	4802.69	4863.52	505.399	183.496	166.847	94.2305	1.14717	0.155898	0.241131	0.471926
Zambia	Naluywa	Forest Reserve	Not Reported	Forest Reserve	255.333	195.038	345263	299075	6009.25	14203.2	19178.1	18816.4	53.6838	17.8835	34.1082	89.3283
Zambia	Namalubi	Forest Reserve	Not Reported	Forest Reserve	46.3944	43.9136	86186.5	88108.7	6559.21	283.294	2122.44	2231.22	23.5776	0.371131	4.08431	15.8774
Zambia	Namapombo	Forest Reserve	Not Reported	Forest Reserve	108.297	89.0562	187583	158347	6339.66	20638.5	10531.3	4405.68	32.427	14.9276	13.5223	28.1696
Zambia	Nambala	Forest Reserve	Not Reported	Forest Reserve	116.221	94.5556	243234	207407	11337	23170.1	19394.8	4598.58	34.8422	16.3534	18.4812	24.8699
Zambia	Nambala Hills	Forest Reserve	Not Reported	Forest Reserve	6.87312	3.98147	10043.9	10918.2	1218.08	151.281	112.428	80.0813	2.58838	0.196852	0.18946	1.00602
Zambia	Namboma	Forest Reserve	Not Reported	Forest Reserve	19.1475	10.5936	22926.9	25967.3	3209.17	33.7352	65.2283	69.7386	8.02031	0.0726206	0.16523	2.33405
Zambia	Namianji	Forest Reserve	Not Reported	Forest Reserve	44.3306	24.6457	51195.5	52924.9	3439.43	16.9848	663.357	1029.71	14.6309	0.0278856	1.39663	8.58851
Zambia	Nampiu	Forest Reserve	Not Reported	Forest Reserve	297.826	186.498	274435	277947	16787.2	2126.63	3690.67	7457.79	95.2788	4.97073	8.71426	77.4767
Zambia	Namwala	Game Management Area	VI	Wildlife Management	3595.32	1826.83	3.42063e+06	3.39857e+06	342663	239890	74462.2	50371.6	1024.62	214.458	105.555	481.818
Zambia	Nandonga	Forest Reserve	Not Reported	Forest Reserve	46.5831	38.9289	70520.2	66128.3	2892.82	2285.49	2250.15	2749.1	15.4721	2.90165	4.13983	16.4097
Zambia	Nanduka	Forest Reserve	Not Reported	Forest Reserve	8.84688	6.15729	11000	9745.08	1116	1180.21	979.011	211.688	2.78417	1.13672	0.939258	1.29576
Zambia	Nanga	Forest Reserve	Not Reported	Forest Reserve	17.9494	14.2976	30892.2	20982.8	436.633	5211.01	4082.94	1052.06	2.7917	3.23877	3.96856	4.29617
Zambia	Nangombe	Forest Reserve	Not Reported	Forest Reserve	21.0831	10.1584	14657.4	14191.3	1177.48	1160.94	192.849	289.844	5.13948	1.18479	0.333052	3.49685
Zambia	Nanyota	Forest Reserve	Not Reported	Forest Reserve	8.3275	3.47311	5501.9	5172.77	360.701	355.24	126.119	208.469	1.45935	0.438981	0.238957	1.33481
Zambia	Nchelenge	Forest Reserve	Not Reported	Forest Reserve	4.35125	1.55909	2931.68	2855.29	243.329	20.3516	207.795	91.5803	0.742389	0.0386919	0.286314	0.491462
Zambia	Nchembwe	Forest Reserve	Not Reported	Forest Reserve	5.495	3.4449	6177.27	4439.56	196.511	1244.97	462.498	226.749	0.757521	1.10412	0.647324	0.935282
Zambia	Ndaya	Forest Reserve	Not Reported	Forest Reserve	17.3125	10.7375	28742.4	32368.3	4332.07	212.98	407.771	85.4051	8.31986	0.134701	0.445916	1.8363
Zambia	Ndembo	Forest Reserve	Not Reported	Forest Reserve	464.152	459.964	1.71037e+06	1.8037e+06	108107	909.194	7091.17	6776.47	294.475	1.10321	12.8499	151.536
Zambia	Ndenda	Forest Reserve	Not Reported	Forest Reserve	2826.23	2552.87	6.88522e+06	7.72345e+06	906051	15555.4	28621.1	23641.8	1970.58	16.2284	49.7604	516.174
Zambia	Ndesha	Forest Reserve	Not Reported	Forest Reserve	429.181	366.121	1.21964e+06	1.32909e+06	119580	485.072	4414.39	5223.58	266.39	0.740228	6.97738	92.0054
Zambia	Ndola	Forest Reserve	Not Reported	Forest Reserve	20.295	9.48244	29761.2	2495.42	119.877	26905.6	448.737	31.4033	0.214086	8.8821	0.21988	0.16572
Zambia	Ndola East	Forest Reserve	Not Reported	Forest Reserve	22.5562	7.80552	25560.2	3973.28	77.8056	20409.3	1225.45	29.9814	0.111595	7.0526	0.534559	0.106349
Zambia	Nembwalushi	Forest Reserve	Not Reported	Forest Reserve	1.6875	0.889589	1548.44	951.759	39.9377	474.732	116.964	44.9269	0.179016	0.381911	0.118858	0.209557
Zambia	Ngala	Forest Reserve	Not Reported	Forest Reserve	25.3062	20.0107	57279.3	22319.8	467.925	24233.7	10548.1	645.537	1.39216	9.72171	6.82067	2.07491
Zambia	Ngazhi	Forest Reserve	Not Reported	Forest Reserve	162.632	153.592	502708	544080	54124.6	1890.78	7291.31	3571.29	106.104	1.58639	8.12683	37.7717
Zambia	Ngomangulu	Forest Reserve	Not Reported	Forest Reserve	23.1719	5.54221	14798.3	14077	387.508	0.0226875	485.297	623.432	2.08524	0.00011125	0.798322	2.65835
Zambia	Ngoza	Forest Reserve	Not Reported	Forest Reserve	9.71187	5.09874	8598.95	5708.83	80.8646	1998.01	612.525	360.451	0.73073	2.08759	0.843867	1.43523
Zambia	Njiri	Forest Reserve	Not Reported	Forest Reserve	58.8494	19.6184	26942.8	31560.5	7000.99	1424.5	332.712	626.11	12.4136	2.20401	0.582785	4.40907
Zambia	Nkala	Game Management Area	VI	Wildlife Management	193.619	89.9375	126359	124989	12188.3	8995.23	2182.78	2380.23	48.9229	9.47344	3.43744	28.0688
Zambia	Nkhanga	Forest Reserve	Not Reported	Forest Reserve	20.9256	19.6378	43598.2	48051.6	5438.71	426.276	425.352	133.701	14.8255	0.310903	0.649142	3.85073
Zambia	Nkole Mfumu	Forest Reserve	Not Reported	Forest Reserve	583.884	335.953	1.07367e+06	1.28265e+06	213692	2377.65	5692.77	3352.38	294.523	3.0848	5.86334	32.4639
Zambia	Nkomba	Forest Reserve	Not Reported	Forest Reserve	10.3825	5.00661	15283.8	14655.9	1479.38	662.595	1259.15	185.565	2.73515	0.374314	0.954686	0.942336
Zambia	Nkundwe East	Forest Reserve	Not Reported	Forest Reserve	4.52562	2.11318	4679.54	3563.66	143.816	608.749	521.157	129.788	0.556914	0.453077	0.505095	0.597806
Zambia	Nkundwe West	Forest Reserve	Not Reported	Forest Reserve	1.69938	0.838786	1847.01	934.105	0.259614	549.641	307.604	55.9178	0.0440025	0.375281	0.230276	0.189037
Zambia	Nkunyi	Forest Reserve	Not Reported	Forest Reserve	90.7256	85.0485	275090	288428	31193.3	1717.44	13923.6	2214.58	54.8682	1.30941	11.1383	17.7291
Zambia	Nkwali	Forest Reserve	Not Reported	Forest Reserve	2.11937	0.900177	2407.07	2653.41	282.047	1.15	11.1749	23.3844	0.633299	0.0034825	0.0225281	0.240792
Zambia	North Luangwa	National Park	II	National Park	4479.51	2601.8	5.4931e+06	5.78762e+06	497726	25222.7	59525.8	118457	1431.72	65.5056	120.189	983.862
Zambia	Nsambo	Forest Reserve	Not Reported	Forest Reserve	3.445	2.52718	3392.27	2779.32	121.281	342.36	155.746	236.119	0.645054	0.579656	0.253925	1.04759
Zambia	Nsangwe North	Forest Reserve	Not Reported	Forest Reserve	5.85313	0.236532	256.112	214.332	8.29422	37.4336	0.60275	12.0375	0.0624125	0.0668744	0.00190375	0.105066
Zambia	Nsato	Forest Reserve	Not Reported	Forest Reserve	112.725	74.6938	202721	192912	21724.8	12124.5	16602.5	2807.17	38.1043	7.82441	13.8752	14.8821
Zambia	Nsumbu	National Park	II	National Park	1888.16	1456.53	3.86466e+06	4.07099e+06	300869	14317.5	29508.6	50709.1	921.523	13.298	48.897	472.694
Zambia	Ntombolole	Forest Reserve	Not Reported	Forest Reserve	98.8156	79.431	165876	160628	10701.1	5719.45	6480.81	3749.13	39.1199	5.24599	9.02976	26.0259
Zambia	Numwa	Forest Reserve	Not Reported	Forest Reserve	196.297	158.006	363008	395345	54675.5	4739.33	13479.3	4119.73	104.188	6.19962	14.9355	32.6604
Zambia	Nyakulenga	Forest Reserve	Not Reported	Forest Reserve	167.262	159.594	398499	435909	44008	337.845	3232.89	3027.29	113.216	0.446604	5.75321	40.17
Zambia	Nyungu	Forest Reserve	Not Reported	Forest Reserve	26.7769	18.37	48173.9	44106.7	592.061	191.085	1965.65	2502.45	5.54669	0.289732	2.9752	9.5571
Zambia	Pamadzi	Forest Reserve	Not Reported	Forest Reserve	6.85938	0.48083	589.726	320.941	12.6572	240.667	5.02694	35.7487	0.0517337	0.2803	0.00930625	0.139168
Zambia	Pambashi	Forest Reserve	Not Reported	Forest Reserve	19.3669	8.48948	15423	16859.5	1983.5	141.189	163.734	242.102	4.9425	0.350343	0.295393	2.89698
Zambia	Pando Hills	Forest Reserve	Not Reported	Forest Reserve	86.765	60.6432	135135	153458	24534.9	3312.92	1935.14	964.669	42.439	3.67472	2.69457	11.8227
Zambia	Rufunsa	Game Management Area	VI	Wildlife Management	2731.78	2365.53	5.61438e+06	5.71379e+06	424227	66759.4	124101	133951	1262.41	70.9435	192.558	839.397
Zambia	Samatela	Forest Reserve	Not Reported	Forest Reserve	61.2788	24.9661	36187	32013.3	1356.12	2812.44	1066.13	1651.25	8.74567	3.58408	1.80952	10.8158
Zambia	Samfya	Forest Reserve	Not Reported	Forest Reserve	26.5356	3.31685	3969.29	3285.67	276.548	598.518	88.3179	273.332	0.808637	0.989045	0.146436	1.3698
Zambia	Sandwe	Game Management Area	VI	Wildlife Management	1160.82	1001.32	2.31301e+06	2.41285e+06	228078	41323.4	45502.8	41409.7	593.565	34.812	65.7136	307.13
Zambia	Sangwe South	Forest Reserve	Not Reported	Forest Reserve	15.4775	1.67655	2461.53	2027.02	115.217	306.294	114.981	128.454	0.45479	0.453894	0.175691	0.591044
Zambia	Sanje	Forest Reserve	Not Reported	Forest Reserve	96.5987	56.7986	90872.3	66371.8	4840.31	21022.6	5278.08	3040.14	15.4535	20.2568	7.63452	13.4407
Zambia	Sasare	Forest Reserve	Not Reported	Forest Reserve	28.7525	15.3329	29286.4	20583.8	1616.08	7943.2	1734.97	640.473	4.49176	5.72964	1.9021	3.20623
Zambia	Serenje	Forest Reserve	Not Reported	Forest Reserve	335.298	239.008	512752	497996	68346.9	41950.7	33135.9	8016.12	129.386	28.8614	33.8065	46.9192
Zambia	Shamendi	Forest Reserve	Not Reported	Forest Reserve	561.837	513.742	1.39654e+06	1.48804e+06	140440	16684.3	23453.6	8798.76	353.636	12.3693	25.1927	122.51
Zambia	Shelangu East	Forest Reserve	Not Reported	Forest Reserve	142.309	55.11	90393.6	83572.1	5260.19	6609.39	2808.67	2663.63	24.0711	7.60055	4.34394	19.0793
Zambia	Shelungu West	Forest Reserve	Not Reported	Forest Reserve	132.016	70.4282	114744	108468	8558.82	9132.07	2627.59	3075.28	33.2885	10.1648	4.16134	22.7936
Zambia	Shidondwe	Forest Reserve	Not Reported	Forest Reserve	53.8244	50.2827	111808	132280	21661.9	398.65	428.686	362.845	41.2712	0.318603	0.850054	7.84061
Zambia	Shii	Forest Reserve	Not Reported	Forest Reserve	12.7056	10.3566	28086.2	24047.5	795.618	1475.71	2029.39	1329.19	3.04736	1.28801	2.12954	3.89034
Zambia	Shili Plantation	Forest Reserve	Not Reported	Forest Reserve	1.08125	0.0271795	27.7845	24.6144	0.632637	2.95344	0.000125	0.849175	0.0080125	0.00656313	2.25e-05	0.0125363
Zambia	Shokosha	Forest Reserve	Not Reported	Forest Reserve	37.5962	15.9523	26732.4	26707.6	1790.92	174.814	692.497	948.487	7.73245	0.367902	1.4372	6.41279
Zambia	Shomkamba	Forest Reserve	Not Reported	Forest Reserve	8.12187	6.57572	14835.7	18352	3633.79	11.2326	106.02	0.1972	5.91491	0.0170413	0.115959	0.527444
Zambia	Sichifula	Game Management Area	VI	Wildlife Management	1718.09	712.499	1.08895e+06	1.06905e+06	70014.3	36783.3	16425.4	36709.8	322.227	63.5549	33.4662	293.034
Zambia	Siganeka	Forest Reserve	Not Reported	Forest Reserve	52.8963	40.1477	92840.5	99207	11929.8	3032.93	1751.81	778.522	26.6218	2.74999	2.18217	8.5898
Zambia	Siinda	Forest Reserve	Not Reported	Forest Reserve	51.55	31.6906	79113	65369.7	1678.65	3889.14	7951.85	3581	7.8755	2.42839	8.86625	12.5174
Zambia	Sijulu	Forest Reserve	Not Reported	Forest Reserve	26.5381	23.9426	49161.3	47707.4	3965.42	1906.06	2392.38	1120.83	12.021	1.54705	2.75244	7.61909
Zambia	Sikabenga	Forest Reserve	Not Reported	Forest Reserve	28.4119	19.9973	42187.6	41966.4	3316.18	1767.32	1107.04	663.085	11.339	1.32521	1.50986	5.8213
Zambia	Sikaleta	Forest Reserve	Not Reported	Forest Reserve	116.293	23.6478	34483	27445.6	1543.93	6352.35	868.555	1360.42	7.20156	7.37011	1.31796	7.74622
Zambia	Sikundu	Forest Reserve	Not Reported	Forest Reserve	15.965	13.2361	29862.8	28202.3	817.446	296.391	1082.58	1098.97	5.08749	0.365938	1.89275	5.88884
Zambia	Simemba	Forest Reserve	Not Reported	Forest Reserve	8.52375	7.04003	16916	15538	684.418	554.642	954.543	553.322	2.64117	0.533876	1.24604	2.61833
Zambia	Simonga	Forest Reserve	Not Reported	Forest Reserve	52.7687	39.8325	71134.2	82607.8	13221.5	422.93	676.556	648.419	29.5327	0.804499	1.2658	8.22189
Zambia	Simuhange	Forest Reserve	Not Reported	Forest Reserve	38.2475	28.4325	52745.3	54677.5	3986.22	602.703	597.403	853.992	17.0314	0.864739	1.16821	9.36277
Zambia	Simuhange South	Forest Reserve	Not Reported	Forest Reserve	30.2456	23.833	54558.5	49538.1	611.171	85.6398	2850.44	2695.46	6.77194	0.102262	4.96536	11.9918
Zambia	Simwami-Muzuma	Forest Reserve	Not Reported	Forest Reserve	775.852	678.979	1.62554e+06	1.73685e+06	203546	29037.9	42265.5	20934.8	432.873	29.8439	54.3028	161.973
Zambia	Sioma Ngwezi	National Park	II	National Park	4426.72	1459.75	2.05674e+06	2.05959e+06	147748	52760	22404.8	69724.3	685.377	113.975	51.1005	608.565
Zambia	Sisheke	Forest Reserve	Not Reported	Forest Reserve	1.9325	1.07669	1944.96	1563.6	22.4699	36.0722	274.626	93.137	0.238472	0.0489494	0.381517	0.407614
Zambia	Sisheta and Lushi	Forest Reserve	Not Reported	Forest Reserve	3.1375	1.30919	2320.68	1301.47	27.6647	834.121	137.408	75.3422	0.171219	0.675391	0.15943	0.302842
Zambia	Sitondoya	Forest Reserve	Not Reported	Forest Reserve	47.4975	46.7531	94418	83205.9	1192.99	1886.63	5645.48	4872.91	12.6262	2.32202	9.84679	21.9555
Zambia	Sitwa	Forest Reserve	Not Reported	Forest Reserve	49.1681	42.4974	101363	108906	8734.2	346.267	472.752	372.887	29.5984	0.328433	1.03263	11.535
Zambia	Sitwita	Forest Reserve	Not Reported	Forest Reserve	7.7525	7.18487	16260	16645.2	1129.72	245.9	205.844	292.778	4.05186	0.337471	0.407613	2.38733
Zambia	Soli	Forest Reserve	VI	Forest Reserve	41.4619	2.35753	3312.83	3119.84	464.949	468.16	95.8939	93.8768	1.0407	0.593862	0.131161	0.590417
Zambia	Songe-We-lala	Forest Reserve	Not Reported	Forest Reserve	53.5844	43.199	112379	100039	12490.8	13710.4	9712.52	1408.37	20.2986	7.41453	7.99832	7.48378
Zambia	South Luangwa	National Park	II	National Park	8881.06	4660.95	8.64113e+06	9.4253e+06	991150	26186.8	73543.8	107249	3025.63	67.8323	145.679	1420.59
Zambia	Soyaela	Forest Reserve	Not Reported	Forest Reserve	4.55063	3.56292	6436.87	6337.55	282.717	40.974	143.449	197.615	1.69014	0.0429375	0.298978	1.53051
Zambia	Sungutu	Forest Reserve	Not Reported	Forest Reserve	20.0631	12.4894	30159.3	31306.6	1767.41	28.3748	222.834	368.874	7.60625	0.0350388	0.450788	4.39673
Zambia	Suwe	Forest Reserve	Not Reported	Forest Reserve	42.1019	29.5055	71096.2	65608.4	2226.89	1499.04	4141.57	2074.11	11.8306	1.09566	4.96006	11.6175
Zambia	Tondwa	Game Management Area	VI	Wildlife Management	785.597	521.617	1.21391e+06	1.33768e+06	146096	8266.01	7083.57	6979.29	377.118	7.97186	11.159	125.31
Zambia	Unnamed Bird Sanctuary	Bird Sanctuary	IV	Other	121.476	94.1576	237986	228803	26021.5	14390	17162.4	3652.14	48.0442	11.1869	14.7318	20.183
Zambia	Watembo	Forest Reserve	Not Reported	Forest Reserve	146.977	71.6877	118277	102244	3495.41	8208.1	6165.7	5155.12	23.8203	9.15805	8.95581	29.7361
Zambia	West Lunga	National Park	II	National Park	1739.67	1327.02	4.69687e+06	5.23154e+06	556519	5315.6	22296.3	5757.99	1007.46	6.76761	32.5549	280.212
Zambia	West Mvuvye	Forest Reserve	Not Reported	Forest Reserve	578.571	425.784	842463	902145	108899	21381.7	16448	11387.8	274.611	22.1813	25.5129	103.426
Zambia	West Petauke	Game Management Area	VI	Wildlife Management	3140.53	957.788	2.11562e+06	2.40188e+06	318354	4321.12	12383.7	15392.6	698.921	8.824	24.4285	225.502
Zambia	West Zambezi	Game Management Area	VI	Wildlife Management	42216.4	15336.6	2.78326e+07	2.62517e+07	1.46341e+06	1.05153e+06	1.06983e+06	922999	6622.7	1222.45	1634.4	5853.59
Zambia	Yande	Forest Reserve	Not Reported	Forest Reserve	14.1094	8.62101	17936.8	19788.2	2331.68	56.5859	254.808	168.85	6.04294	0.100862	0.359907	2.11593
Zambia	Yanga	Forest Reserve	Not Reported	Forest Reserve	37.8719	28.8209	64046.5	60260.1	1855.43	807.492	2416.16	2418.2	11.2223	0.965317	3.75203	12.8774
Zambia	Zambezi Source	Forest Reserve	Not Reported	Forest Reserve	798.564	763.963	1.7571e+06	1.98914e+06	251240	2498.38	10473.9	6226.71	595.42	2.22208	18.5057	147.785
Zambia	Zeze Hill	Forest Reserve	Not Reported	Forest Reserve	59.7775	46.0734	101528	99829.2	6398.5	2052.47	3431.14	2613.51	22.3317	2.22127	5.13905	16.3757
Zambia	Zimba Hills	Forest Reserve	Not Reported	Forest Reserve	190.998	79.9849	109295	88273.5	5138.45	18644.3	1894.35	5621.07	22.9377	24.074	3.46465	29.467
Zambia	Zungubo	Forest Reserve	Not Reported	Forest Reserve	28.1675	16.706	23075	23510.3	2122.55	733.101	310.72	643.515	8.97399	1.17367	0.632136	5.92102
Zimbabwe	Bambadzi	Wildlife Management Area	Not Reported	Wildlife Management	219.61	40.6358	66562.5	70389.4	9127.79	2500.76	1105.64	1694.49	22.6783	4.01249	1.88342	12.0443
Zimbabwe	Bangala	Recreational Park	V	Other	41.9844	1.71378	3917.55	4466.19	666.616	43.2912	24.8108	49.8722	1.16819	0.07737	0.04667	0.42113
Zimbabwe	Banti	State Forest	VI	Forest Reserve	15.7975	12.2743	39082.4	39634.1	1989.55	63.3081	485.833	888.749	6.37624	0.140394	0.799994	4.95688
Zimbabwe	Batanai	Wildlife Management Area	Not Reported	Wildlife Management	406.613	32.0227	34541.7	34138.1	1811.29	1199	42.4367	973.431	12.1451	3.09327	0.147801	16.5993
Zimbabwe	Bubiana	Conservancy	Not Reported	National Park	1272.84	505.355	853512	921806	111509	25520.9	7747.97	9946.77	323.054	32.8426	14.3011	135.024
Zimbabwe	Buvuma	Wildlife Management Area	Not Reported	Wildlife Management	240.055	63.5365	93320	96984.8	7498.06	1390.5	679.99	1762.86	34.8496	2.72515	1.59665	24.3372
Zimbabwe	Chapoto	Wildlife Management Area	Not Reported	Wildlife Management	289.546	116.104	214719	217426	15691.9	4175.99	3629.9	5179.06	59.9651	5.50412	6.24811	44.3496
Zimbabwe	Charara	Safari Area	VI	Wildlife Management	1703.36	921.161	1.6875e+06	2.01926e+06	350972	3834.74	8211.83	7165.79	721.908	7.79837	16.3864	174.677
Zimbabwe	Chegutu	Safari Area	VI	Wildlife Management	429.901	367.35	624172	731960	121739	6419.25	5700.93	1831.43	293.869	5.04204	8.77204	60.0096
Zimbabwe	Chesa	State Forest	Not Reported	Forest Reserve	141.293	56.9821	93645	84180.2	3784.81	4768.73	3865.65	4615.21	19.0205	7.7593	6.52894	23.6511
Zimbabwe	Chete	Safari Area	VI	Wildlife Management	1062.88	815.586	1.44349e+06	1.59866e+06	171433	1026.23	6211.24	9019.01	576.139	3.22544	16.6684	219.448
Zimbabwe	Chewore	Safari Area	VI	Wildlife Management	3369.59	2062.37	3.80599e+06	3.90444e+06	323114	25587.8	83090.4	115985	1064.11	59.1298	153.799	785.169
Zimbabwe	Chibavahlengwe	Wildlife Management Area	Not Reported	Wildlife Management	667.661	443.883	717881	791481	81829.4	2971.44	2466.48	2791	308.285	4.92704	6.63277	123.922
Zimbabwe	Chibwedziva	Wildlife Management Area	Not Reported	Wildlife Management	221.268	21.978	28483.8	31692.1	3746.73	239.048	192.014	107.338	13.8168	0.664764	0.320381	7.15833
Zimbabwe	Chidobe	Wildlife Management Area	Not Reported	Wildlife Management	121.294	52.3659	114779	129887	17724.6	921.206	909.18	785.828	38.6392	1.25274	1.62591	10.8408
Zimbabwe	Chimanimani	National Park	II	National Park	201.391	135.158	464892	462741	41029.4	3057.94	29488.5	10634.5	65.0799	3.23729	22.4543	44.3761
Zimbabwe	Chimukoko	Wildlife Management Area	Not Reported	Wildlife Management	353.469	126.305	255285	298112	55561.2	4449.49	5083.03	3201.77	89.525	5.19154	6.73731	24.8249
Zimbabwe	Chinonge	Wildlife Management Area	Not Reported	Wildlife Management	209.692	122.804	246314	277325	38580.4	3706.39	2127.99	1734.7	88.4242	4.50487	3.60933	26.2457
Zimbabwe	Chipinge	Safari Area	VI	Wildlife Management	253.145	235.481	562210	661894	106631	593.04	3686.31	2667.89	189.168	0.560476	5.57838	40.1567
Zimbabwe	Chipise	Wildlife Management Area	Not Reported	Wildlife Management	752.034	346.608	583089	630942	62457	3915.5	4419.6	6269.08	222.478	6.56983	9.18512	108.266
Zimbabwe	Chiredzi River Conservancy	Conservancy	Not Reported	National Park	718.496	305.833	506483	560078	91327.3	24559.5	6357.07	6815.5	199.606	28.621	10.3396	67.1746
Zimbabwe	Chireya 1	Wildlife Management Area	Not Reported	Wildlife Management	997.319	347.531	638956	648575	63238.9	29813.6	12811.1	10995.6	197.655	30.08	18.2287	101.481
Zimbabwe	Chireya 3	Wildlife Management Area	Not Reported	Wildlife Management	413.526	93.9861	173808	151548	9960.44	19227.6	7538.33	5453.97	34.6234	18.5383	10.0084	30.7872
Zimbabwe	Chirinda	State Forest	Ib	National Park	8.2625	7.59566	28496.5	34980.8	6375.74	2.16319	37.0322	147.818	6.69626	0.00679062	0.0662869	0.825954
Zimbabwe	Chirisa	Safari Area	VI	Wildlife Management	1689.57	891.581	1.29126e+06	1.34339e+06	104179	11624.1	11214	29208.1	483.058	29.0655	27.1757	351.914
Zimbabwe	Chiriwo	Wildlife Management Area	Not Reported	Wildlife Management	758.686	269.381	427979	426780	35469.3	15024	9739.94	11903.8	133.572	20.2971	16.8843	98.5181
Zimbabwe	Chiroti/Fuleche	Wildlife Management Area	Not Reported	Wildlife Management	729.706	309.666	563858	600310	66565.5	9313.4	9070.72	11729.6	181.815	15.4812	15.9911	96.206
Zimbabwe	Chisunga	Wildlife Management Area	Not Reported	Wildlife Management	787.808	514.899	952663	940211	55065.6	16474.5	19089	31953.8	238.624	22.7887	36.4222	216.954
Zimbabwe	Chitsa	Wildlife Management Area	Not Reported	Wildlife Management	80.3825	5.22297	8387.23	8711.28	635.937	64.1629	128.149	119.575	2.96515	0.162795	0.203803	1.88879
Zimbabwe	Chizarira	National Park	II	National Park	1927.05	778.487	1.29777e+06	1.52244e+06	244525	5845.95	9326.8	4688.1	583.456	10.6059	14.4806	169.624
Zimbabwe	Chundu	Wildlife Management Area	Not Reported	Wildlife Management	410.725	198.873	339601	361035	39109.2	5532.97	5495.59	6647.13	120.207	9.40573	9.6023	59.5971
Zimbabwe	Chunga	Wildlife Management Area	Not Reported	Wildlife Management	611.433	441.399	772944	767053	53207.5	30766.2	12793	15539.5	236.983	26.0791	23.83	154.435
Zimbabwe	Dande	Safari Area	VI	Wildlife Management	487.119	334.261	606578	605818	33098.1	3426.21	10029.7	20402.7	158.241	9.20764	21.0214	145.707
Zimbabwe	Darwendale	Recreational Park	V	Other	182.635	5.38401	11568.5	12231.6	1672.28	410.012	328.764	270.4	3.07638	0.41182	0.468099	1.42674
Zimbabwe	Deka	Safari Area	VI	Wildlife Management	486.714	252.668	432036	417981	23873.1	5765.31	17993.6	14169.5	110.943	11.0972	27.2408	103.298
Zimbabwe	Dite 2	Wildlife Management Area	Not Reported	Wildlife Management	939.798	402.476	676006	807858	132377	1386.64	1041.05	1902.82	327.226	2.909	2.60744	69.5858
Zimbabwe	Dobola	Wildlife Management Area	Not Reported	Wildlife Management	613.485	336.721	676484	739948	92492.4	13256.8	8103.34	7668.32	223.315	14.709	13.0268	85.6007
Zimbabwe	Doma	Safari Area	VI	Wildlife Management	950.446	720.398	1.31461e+06	1.48796e+06	206679	4030.36	11761.2	17535.2	487.248	10.2782	24.2018	198.644
Zimbabwe	Dzidzela	Wildlife Management Area	Not Reported	Wildlife Management	273.82	44.1753	55327.5	54944	3839.26	1883.81	377.09	1961.86	19.8914	4.11135	0.923281	19.2193
Zimbabwe	Erin	State Forest	Not Reported	Forest Reserve	92.4006	86.9901	400512	318463	14071.9	8421.06	75359.4	12340.8	23.9046	2.86551	37.041	23.1775
Zimbabwe	Forest Reserve Name Unknown (ZWE) No.1	State Forest	Not Reported	Forest Reserve	17.0356	5.88812	8671.85	10661.3	2136.91	143.114	18.7361	14.3467	4.92803	0.179529	0.0403456	0.737906
Zimbabwe	Fuller	State Forest	Not Reported	Forest Reserve	232.879	180.079	392839	353918	26113.9	10261.9	43334.2	11438.2	71.0083	9.54348	47.5879	51.9145
Zimbabwe	Gairezi Res	Wildlife Management Area	Not Reported	Wildlife Management	244.128	154.217	415598	532087	130626	2466.75	9211.43	2458.48	121.457	3.00679	9.01269	20.721
Zimbabwe	Gala	Wildlife Management Area	Not Reported	Wildlife Management	134.743	22.1744	30260.2	29898	2970.61	1535.07	620.183	1177.54	10.0176	2.72945	1.14406	8.26881
Zimbabwe	Gatshegatshe	Wildlife Management Area	Not Reported	Wildlife Management	137.303	63.7338	115302	128453	14788.5	171.002	576.114	890.296	44.4604	0.481858	1.41578	17.3641
Zimbabwe	Glencoe	State Forest	Not Reported	Forest Reserve	22.0138	18.3266	62278.7	55151.1	2928.7	1201.47	6449.93	2404.89	5.89787	0.962084	5.26466	6.20053
Zimbabwe	Gonarezhou	National Park	II	National Park	4880.51	718.708	890388	969830	94878.8	6808.15	2794.9	5833.6	419.993	23.3785	7.56619	267.171
Zimbabwe	Gutsa	Wildlife Management Area	Not Reported	Wildlife Management	73.93	22.597	41047.2	44628.9	8155.13	3393.23	901.846	278.368	15.4213	2.23226	0.952656	3.98381
Zimbabwe	Gwampa	State Forest	Not Reported	Forest Reserve	409.074	342.19	730617	692349	25321	17666.2	19702.8	26219.5	144.262	18.9253	32.17	146.79
Zimbabwe	Gwayi	State Forest	Not Reported	Forest Reserve	1406.51	614.551	919594	987778	111112	21035.1	8054.98	13839	383.071	32.897	16.3792	181.976
Zimbabwe	Halisupi	Wildlife Management Area	Not Reported	Wildlife Management	443.433	133.951	212538	220789	16261.6	1839.91	1627.84	4542.41	71.6069	4.76367	3.85581	53.5954
Zimbabwe	Hingwe	Wildlife Management Area	Not Reported	Wildlife Management	256.109	114.755	213765	212074	18583.1	10380.8	4450.46	5443.03	56.6519	13.257	7.41219	37.4016
Zimbabwe	Hurungwe	Safari Area	VI	Wildlife Management	2859.44	1481.88	2.78065e+06	2.97491e+06	304824	11507.3	40851.9	58210.4	881.566	26.2548	78.646	494.839
Zimbabwe	Huwana	Wildlife Management Area	Not Reported	Wildlife Management	180.607	20.7738	35187.3	38062.4	4994.95	927.48	415.736	776.68	11.8653	1.78632	0.727684	6.38316
Zimbabwe	Huyo	Wildlife Management Area	Not Reported	Wildlife Management	54.7638	22.6529	34803.9	29935.8	2107.53	4245.07	1327.78	1402.73	7.91932	5.48877	2.0279	7.20898
Zimbabwe	Hwali	Wildlife Management Area	Not Reported	Wildlife Management	670.996	190.527	353502	345755	14414.3	3971.32	6257.95	11932.4	83.3762	7.65339	11.7801	87.6536
Zimbabwe	Hwange	National Park	II	National Park	14605.1	3158.01	4.58439e+06	4.73841e+06	388885	86978.7	36496.9	111382	1648.88	197.825	86.3358	1223.27
Zimbabwe	Inseze	State Forest	Not Reported	Forest Reserve	338.287	218.779	367166	365255	24988.5	8466.39	8280.67	10152.1	110.448	14.3127	15.0278	78.9401
Zimbabwe	Inseze Extension	State Forest	Not Reported	Forest Reserve	77.0219	36.8062	50302	48541.9	5091.19	4153.32	1131.87	1566.07	17.8748	5.71595	1.83533	11.3645
Zimbabwe	Jambezi	Wildlife Management Area	Not Reported	Wildlife Management	259.978	147.412	358644	428019	72507.6	1156.18	1677.64	298.693	123.268	1.49501	2.47223	20.1635
Zimbabwe	Kabuba	Wildlife Management Area	Not Reported	Wildlife Management	593.029	255.552	429292	440450	46449.3	21304.2	7733.38	6253.79	149.503	22.7875	11.3134	71.8698
Zimbabwe	Kachecheti	Wildlife Management Area	Not Reported	Wildlife Management	171.496	73.1629	165444	165813	11456.8	4078.14	3653.27	3356.31	39.014	4.14426	5.52832	24.4646
Zimbabwe	Kanyati A	Wildlife Management Area	Not Reported	Wildlife Management	374.93	185.441	293052	322790	39849.5	3436.8	3098.32	3576.09	120.52	5.64919	5.82594	53.3265
Zimbabwe	Kanyati B	Wildlife Management Area	Not Reported	Wildlife Management	218.254	111.349	196188	227407	37256	2112.62	1678.91	2244.91	79.6457	3.67116	3.2621	24.7008
Zimbabwe	Karamba	Wildlife Management Area	Not Reported	Wildlife Management	360.993	162.403	384048	398631	46567.9	10750.7	14280.8	6953.3	95.0205	8.79337	16.1877	42.3812
Zimbabwe	Kariangwe	Wildlife Management Area	Not Reported	Wildlife Management	111.121	43.4259	72973.1	75047	7876.34	2221.02	1784.31	1797.06	23.6502	3.00816	2.89761	13.8566
Zimbabwe	Kavira	State Forest	Not Reported	Forest Reserve	268.397	144.142	309188	330301	26929.8	258.919	1637.47	3920.94	92.1472	0.752079	3.90464	47.3142
Zimbabwe	Kazuma	State Forest	Not Reported	Forest Reserve	229.558	46.7813	67369.8	65430.9	4170.8	2127.33	1368.82	2613.52	20.1502	4.59424	2.60186	19.4099
Zimbabwe	Kazuma Pan	National Park	II	National Park	320.612	8.1368	9781.98	9817.29	597.601	210.622	66.9537	284.709	3.61588	0.633397	0.149025	3.73095
Zimbabwe	Kyle	Recreational Park	V	Other	181.768	5.41399	15653.9	16523.3	1505.62	142.167	293.549	200.53	2.99229	0.156488	0.466632	1.79803
Zimbabwe	Lake Alice	State Forest	Not Reported	Forest Reserve	386.561	324.217	602529	682514	94356.8	8049.77	3555.79	2765.49	246.985	9.29017	6.48592	61.4179
Zimbabwe	Lake Chivero	Recreational Park	V	Other	65.8756	3.02853	6759.7	6265.5	696.314	279.987	795.255	115.272	1.45373	0.249114	0.675676	0.649501
Zimbabwe	Lake Kariba	Recreational Park	V	Other	2876.05	6.05e-06	0.00320125	0.00189562	0.000121563	0.0010625	0	0.000121563	0	4.375e-06	0	0
Zimbabwe	Lubimbi	Wildlife Management Area	Not Reported	Wildlife Management	142.954	30.4824	49386.6	47547.2	3722.1	3155.59	988.617	1417.33	14.2177	4.17531	1.61565	10.4634
Zimbabwe	Lubu	Wildlife Management Area	Not Reported	Wildlife Management	619.053	424.59	830762	836621	62425.8	26732.5	14645.2	15189.9	233.134	27.3431	24.8701	139.173
Zimbabwe	Mabale	Wildlife Management Area	Not Reported	Wildlife Management	116.417	45.7683	113687	123062	14820.2	1574.62	2687.29	1183.64	30.6156	1.47995	3.31159	10.3573
Zimbabwe	Mabhongana	Wildlife Management Area	Not Reported	Wildlife Management	1012.2	190.296	243696	193313	6743.96	31482.7	6984.67	18660.3	38.3121	58.4033	11.1061	82.2986
Zimbabwe	Machuchuta	Wildlife Management Area	Not Reported	Wildlife Management	683.291	84.3373	110535	110087	5110.94	1159.96	913.07	3486.27	36.7234	3.98794	2.31999	41.2384
Zimbabwe	Madlambuzi	Wildlife Management Area	Not Reported	Wildlife Management	176.83	63.8852	105287	81604.9	3791.76	15134.3	7598.64	4740.42	15.6725	16.8294	10.4795	20.8812
Zimbabwe	Madzivazvido	Wildlife Management Area	Not Reported	Wildlife Management	501.094	150.266	253133	280819	46317.7	12506.7	3746.61	2378.99	104.921	11.5252	5.29785	28.4823
Zimbabwe	Mafungabusi	State Forest	Not Reported	Forest Reserve	809.888	681.38	1.47327e+06	1.71702e+06	301898	34340.1	19116.8	4693.43	541.091	26.0032	21.9833	92.2546
Zimbabwe	Mahenye	Wildlife Management Area	Not Reported	Wildlife Management	169.264	64.6625	120795	138119	18362.8	167.398	312.496	559.522	49.196	0.448218	0.831249	14.1751
Zimbabwe	Makhulela	Wildlife Management Area	Not Reported	Wildlife Management	318.191	37.2618	44318.2	42659.8	4167.71	2966.49	353.593	2506.08	13.718	6.5941	0.75359	16.16
Zimbabwe	Malilangwe Conservancy	Conservancy	Not Reported	National Park	462.28	175.063	282545	307029	36162.7	3718.51	3087.23	4872.73	109.21	6.87935	6.38952	52.5288
Zimbabwe	Malipati	Safari Area	VI	Wildlife Management	163.729	37.4761	46993.4	51784.2	4827.74	62.5382	66.9401	92.4748	23.3764	0.415149	0.265759	13.3924
Zimbabwe	Mana Pools	National Park	II	National Park	2097.08	1277.43	2.19607e+06	2.2388e+06	138127	6553.66	33722.8	55127	672.752	17.2774	72.7235	514.407
Zimbabwe	Manama	Wildlife Management Area	Not Reported	Wildlife Management	387.484	95.3357	151351	151546	7966.94	2126.38	1405.31	4240.2	44.9541	4.56681	3.27861	42.4677
Zimbabwe	Manjirenji	Recreational Park	V	Other	44.1638	0.386954	958.498	1061.22	134.68	14.1673	5.00063	12.7928	0.232105	0.02785	0.0094625	0.117366
Zimbabwe	Manjolo	Wildlife Management Area	Not Reported	Wildlife Management	125.907	71.2745	129586	137507	15989.3	5846.61	1051.19	1170.58	46.1751	6.0692	1.92318	17.0921
Zimbabwe	Manyuseni	Wildlife Management Area	Not Reported	Wildlife Management	19.6594	17.498	37422.2	34237.3	2660.23	1261.29	3298.55	1285.32	6.71828	1.39437	3.84572	5.53749
Zimbabwe	Maose-Xini	Wildlife Management Area	Not Reported	Wildlife Management	903.541	362.39	547821	605960	66495.9	3325.76	2262.33	2768.77	244.244	6.98625	5.1022	105.903
Zimbabwe	Maramani	Wildlife Management Area	Not Reported	Wildlife Management	396.603	29.7514	37196.7	38869	2769.77	340.129	171.112	586.256	15.1794	1.11319	0.456896	12.9122
Zimbabwe	Martin (i)	State Forest	Not Reported	Forest Reserve	52.9181	40.3189	127917	95013.5	5810.38	14567.4	21354.4	2791.74	12.8216	6.49603	10.9738	10.0232
Zimbabwe	Masanga	Wildlife Management Area	Not Reported	Wildlife Management	309.512	76.1473	120352	123059	12974.5	4239.77	2497.48	3529.77	38.9417	6.97632	4.28997	25.9086
Zimbabwe	Masiyandima	Wildlife Management Area	Not Reported	Wildlife Management	235.882	95.5311	222162	264824	45574.3	442.471	1557.59	912.067	76.3511	0.739634	2.26339	16.161
Zimbabwe	Matetsi	Safari Area	VI	Wildlife Management	2959.69	491.51	755767	674461	35335.8	61017.4	25602.5	30022	173.066	88.1046	37.3916	192.678
Zimbabwe	Matopos	National Park	II	National Park	396.391	291.643	634950	698845	81917.7	3790.72	5939.15	8293.34	197.148	7.05129	11.0749	76.3324
Zimbabwe	Matusadona	National Park	II	National Park	1401.04	570.68	862361	973524	149698	12410.2	7527.41	18598.1	365.812	28.5775	16.4474	159.602
Zimbabwe	Mavuradona	Wilderness	Not Reported	National Park	491.494	372.83	850005	1.12877e+06	282370	1177.01	2423.4	9.14432	344.148	1.70377	3.38559	23.562
Zimbabwe	Mbembesi	State Forest	Not Reported	Forest Reserve	539.605	246.959	355012	388995	49295.5	9169.98	2885.62	3257.19	163.302	12.7819	5.50396	65.2676
Zimbabwe	Mola B	Wildlife Management Area	Not Reported	Wildlife Management	513.767	207.459	330457	301383	14051.6	19835.3	8831.85	14459	76.1796	24.8767	16.9991	89.3412
Zimbabwe	Molo	State Forest	Not Reported	Forest Reserve	25.5169	17.8917	29873	33068.3	5500.28	1873.09	341.941	89.9659	13.3836	1.63647	0.519229	2.34986
Zimbabwe	Mtetengwe 3	Wildlife Management Area	Not Reported	Wildlife Management	645.173	149.275	277659	304864	32441.1	1361.58	1229.01	2644.97	96.2014	3.42699	2.86431	46.6435
Zimbabwe	Muchesu	Wildlife Management Area	Not Reported	Wildlife Management	109.136	59.9139	112783	118510	11573.9	2079.82	1945.89	1821.19	36.1713	2.65974	3.0323	18.0356
Zimbabwe	Mudima	State Forest	Not Reported	Forest Reserve	98.8119	77.3601	271512	249937	20439.6	4627.1	32472.1	4915.32	37.614	2.70689	16.4898	20.5441
Zimbabwe	Mudzongwe	State Forest	VI	Forest Reserve	11.6356	9.33722	27301.4	24876.2	561.726	276.967	1516.69	1193.3	3.03332	0.22732	1.74294	4.33314
Zimbabwe	Mukota A	Wildlife Management Area	Not Reported	Wildlife Management	627.958	356.05	946092	1.06308e+06	165851	16970.4	26894.1	5001.96	257.685	12.9013	24.6894	60.7325
Zimbabwe	Mukwenya	Wildlife Management Area	Not Reported	Wildlife Management	327.245	216.183	534602	584614	69123.6	3609.56	8388.4	7113.92	141.64	4.98316	12.4315	57.1071
Zimbabwe	Musamba Karuma A	Wildlife Management Area	Not Reported	Wildlife Management	324.587	128.877	186675	188053	17720.4	10288.3	2394.83	3659.08	68.7341	10.9939	4.43001	44.6571
Zimbabwe	Musamba Karuma B	Wildlife Management Area	Not Reported	Wildlife Management	86.7837	37.6324	60009	65735.1	9040.87	2273.75	653.625	387.426	25.5465	2.28901	0.970546	8.81335
Zimbabwe	Mushandike	Sanctuary	IV	National Park	120.162	83.0239	174307	177884	13988.1	1896.13	3460.54	5055.1	41.6856	3.56955	6.17074	31.5863
Zimbabwe	Mutandahwe	Wildlife Management Area	Not Reported	Wildlife Management	222.184	46.4938	86851.3	103270	16934.5	280.612	163.746	71.2896	37.8119	0.589963	0.339287	7.73987
Zimbabwe	Muzarabani	Wildlife Management Area	Not Reported	Wildlife Management	76.0625	21.1792	40791.7	49192.2	10509.4	1321.77	558.799	228.338	15.899	1.26702	0.683594	3.32358
Zimbabwe	Mzolo	State Forest	Not Reported	Forest Reserve	633.314	486.049	859751	999418	158776	10930.2	5088.22	3091.43	376.237	12.2839	9.15536	88.2901
Zimbabwe	Nabiri A	Wildlife Management Area	Not Reported	Wildlife Management	226.424	113.705	168066	188650	26053.5	3545.68	828.124	1095.74	77.759	4.81214	1.81604	29.2657
Zimbabwe	Nabiri B	Wildlife Management Area	Not Reported	Wildlife Management	551.6	208.852	289123	318193	42412.6	9332.03	1651.05	2359.54	136.219	12.5515	3.2191	56.7582
Zimbabwe	Nabusenga	Wildlife Management Area	Not Reported	Wildlife Management	441.016	231.624	418295	400770	28547.9	21816.7	12865.6	11390.3	108.305	21.6033	18.6171	83.0436
Zimbabwe	Ndolwane	Wildlife Management Area	Not Reported	Wildlife Management	189.806	6.07438	6899.47	7488.87	970.235	239.216	73.5133	68.1055	3.46037	0.500633	0.116959	1.98856
Zimbabwe	Negande	Wildlife Management Area	Not Reported	Wildlife Management	640.926	332.342	468812	497038	48845.8	10209	2937.93	7473.15	192.306	16.6742	6.67641	116.528
Zimbabwe	Nekatambe	Wildlife Management Area	Not Reported	Wildlife Management	390.089	290.759	691236	700482	46961.7	4603.01	15833.6	17279.6	152.599	5.78111	25.2106	107.142
Zimbabwe	Nemananga	Wildlife Management Area	Not Reported	Wildlife Management	213.752	103.907	263272	293999	35323.4	1739.26	1425.29	1432.33	76.5839	2.04497	2.55164	22.7171
Zimbabwe	Nenyunka	Wildlife Management Area	Not Reported	Wildlife Management	599.615	228.055	356317	392558	54326.5	10667	4161.7	3257.05	152.509	12.1346	6.70456	56.6245
Zimbabwe	Neshangwe	Wildlife Management Area	Not Reported	Wildlife Management	490.122	100.669	151014	147270	16590.4	14890.4	2656.18	2787.95	52.9937	14.7673	3.9664	28.8935
Zimbabwe	Ngamo	State Forest	Not Reported	Forest Reserve	995.659	258.237	339850	328166	15519.3	11015.1	3040.4	13147	107.633	23.3167	7.47199	119.664
Zimbabwe	Ngezi	Recreational Park	V	Other	52.4294	9.06963	16584.9	17480.6	1454.46	158.271	157.427	243.062	5.56612	0.244633	0.318296	2.93834
Zimbabwe	Ngorima A	Wildlife Management Area	Not Reported	Wildlife Management	28.4075	26.6848	58712.7	56349.1	4261.56	931.809	3566.85	2126.44	10.9454	1.24978	4.66368	9.82357
Zimbabwe	Ngorima B	Wildlife Management Area	Not Reported	Wildlife Management	37.6231	24.5232	55756.8	46707.6	2459.58	1788.45	7625.59	2094.84	6.85239	1.82908	7.89506	7.94445
Zimbabwe	Ngungunyana	State Forest	Not Reported	Forest Reserve	16.8612	14.9058	48457	48963.9	6409.56	288.284	5049.98	564.413	8.37895	0.200317	3.41844	2.9075
Zimbabwe	Nsenga	Wildlife Management Area	Not Reported	Wildlife Management	217.24	134.978	282931	282836	23860.1	12748.3	6625.66	4581.01	73.5563	11.8291	9.26336	40.3068
Zimbabwe	Nyamakate	Wildlife Management Area	Not Reported	Wildlife Management	74.5987	41.431	65031.5	55357	4380.77	7761.58	3868.3	2425.33	14.6562	9.161	5.4997	12.1014
Zimbabwe	Nyamakate Village	Wildlife Management Area	Not Reported	Wildlife Management	177.327	74.6899	117910	117673	12924.2	6909.2	3221.84	3030.24	38.2827	8.74198	5.1683	22.4727
Zimbabwe	Nyanga	National Park	II	National Park	278.364	104.918	311839	312753	40359.9	5216.19	27015.9	7214.11	46.5189	6.1432	22.2755	29.9676
Zimbabwe	Nyangui	State Forest	Not Reported	Forest Reserve	154.708	57.6092	229186	222664	43184	21027.5	28260.4	418.095	33.9512	5.52276	11.0534	7.07684
Zimbabwe	Pashu	Wildlife Management Area	Not Reported	Wildlife Management	561.707	385.392	807694	810699	55733.7	22351.4	17299.3	13078.9	214.547	21.5301	24.8405	124.413
Zimbabwe	Saba-Lubanda	Wildlife Management Area	Not Reported	Wildlife Management	277.498	180.199	393401	416163	38943	7579.44	3581.67	5019.16	112.362	8.09985	6.6191	53.0922
Zimbabwe	Sapi	Safari Area	VI	Wildlife Management	1177.12	895.743	1.57404e+06	1.58385e+06	91472.3	5265.92	31671.6	44729.2	456.663	13.0658	63.8185	362.036
Zimbabwe	Save Conservancy	Conservancy	Not Reported	National Park	3457.61	1770.14	2.92147e+06	3.08941e+06	309317	58327.1	32072.1	50983.1	1059.89	85.5823	62.2157	561.913
Zimbabwe	Sebakwe	Recreational Park	V	Other	24.78	0	0	0	0	0	0	0	0	0	0	0
Zimbabwe	Sengezane	Wildlife Management Area	Not Reported	Wildlife Management	317.956	90.3379	138655	150230	14009.4	594.8	769.755	1070.2	56.9809	1.5909	1.68608	30.0074
Zimbabwe	Sengwe	Wildlife Management Area	Not Reported	Wildlife Management	770.458	411.622	697016	756815	70213.8	2291.51	3701.43	4421.26	278.611	3.70768	8.40232	120.764
Zimbabwe	Sianzyundu	Wildlife Management Area	Not Reported	Wildlife Management	163.653	41.7719	93671.1	94306.2	5913.88	2270.93	1261.21	1746.67	21.5138	3.02532	2.23617	14.9849
Zimbabwe	Sidinda	Wildlife Management Area	Not Reported	Wildlife Management	569.061	441.933	1.15139e+06	1.21779e+06	100354	3395.13	13800.4	16766.5	273.464	4.54488	24.2339	139.664
Zimbabwe	Sijarira	State Forest	Not Reported	Forest Reserve	227.441	154.668	240984	266422	26168	80.7656	475.886	173.121	108.943	0.440157	1.76811	43.4847
Zimbabwe	Sikalenge	Wildlife Management Area	Not Reported	Wildlife Management	484.547	305.387	600577	702738	116127	7840.94	3928.64	2196.6	235.843	9.15523	6.39404	53.9382
Zimbabwe	Sikumi	State Forest	Not Reported	Forest Reserve	509.902	220.62	321483	298345	14492.6	15244.8	6817.61	15567.6	83.8728	27.2982	13.4654	95.9021
Zimbabwe	Silonga	Wildlife Management Area	Not Reported	Wildlife Management	165.754	23.4755	30825.5	31555.4	2492.86	848.3	215.648	698.952	11.8163	1.67742	0.470027	9.49691
Zimbabwe	Simangani	Wildlife Management Area	Not Reported	Wildlife Management	483.534	332.916	889108	891756	52819	5666.49	21051	23453.3	168.741	6.29299	31.0163	126.841
Zimbabwe	Simatelele	Wildlife Management Area	Not Reported	Wildlife Management	140.208	93.6832	183706	186935	15006.8	5394.89	3675.27	2707.85	54.9503	5.12082	5.21484	28.3823
Zimbabwe	Simchembo	Wildlife Management Area	Not Reported	Wildlife Management	311.404	44.393	73455.6	76131	8918.93	3593.18	1645.13	1005.2	27.4469	3.12125	2.19536	11.618
Zimbabwe	Sinamagonde	Wildlife Management Area	Not Reported	Wildlife Management	574.396	237.7	436710	422050	37147.4	30327.9	13158.5	8320.72	122.548	29.205	16.9325	68.959
Zimbabwe	Sinampande	Wildlife Management Area	Not Reported	Wildlife Management	143.266	72.1508	137780	141680	12593.7	2443.21	3294.09	2956.67	40.2966	3.06995	5.12293	23.6474
Zimbabwe	Sinansengwe	Wildlife Management Area	Not Reported	Wildlife Management	374.704	292.193	534346	565527	51483.5	6723.39	5965.05	7614.69	179.814	7.71356	11.4714	93.1448
Zimbabwe	Stapleford	State Forest	Not Reported	Forest Reserve	224.306	204.927	763442	775264	98461.4	9587	65880.7	11172.1	116.385	5.44635	37.1013	45.9875
Zimbabwe	Tandai	State Forest	Not Reported	Forest Reserve	50.26	42.3477	140149	126895	11501.4	9685.12	12960.5	2110.03	20.9152	3.75094	7.24256	10.4358
Zimbabwe	Tarka	State Forest	Not Reported	Forest Reserve	51.6644	49.2661	207909	151036	5288.4	7870.07	48815.1	5476.52	11.9298	2.84055	22.1641	12.33
Zimbabwe	Tinde	Wildlife Management Area	Not Reported	Wildlife Management	186.523	112.147	229391	224983	14398.6	9250.22	4901.95	4654.52	57.4407	8.5343	7.49247	38.6604
Zimbabwe	Tuli	Safari Area	VI	Wildlife Management	379.512	26.7204	33149.1	34263.4	2201.64	248.157	185.159	654.003	12.9426	1.04517	0.438484	12.2297
Zimbabwe	Twananani	Wildlife Management Area	Not Reported	Wildlife Management	207.176	45.6975	60614.1	63096.5	5472.76	1993.75	212.595	784.032	25.315	3.33506	0.58054	16.4387
Zimbabwe	Umfurudzi	Safari Area	VI	Wildlife Management	735.303	513.054	1.05506e+06	1.29542e+06	244450	505.596	2687.79	896.668	429.812	0.990885	5.49891	76.6742
Zimbabwe	Umgusa	State Forest	Not Reported	Forest Reserve	308.614	144.112	211461	208293	11058.5	4183.04	2574.1	7468.63	65.0414	9.34163	6.01499	63.6518
Zimbabwe	Umzingwane	Recreational Park	V	Other	7.14375	0	0	0	0	0	0	0	0	0	0	0
Zimbabwe	Ungwe	State Forest	VI	Forest Reserve	4.14438	3.56439	8101.08	8086.97	419.557	48.6011	145.532	239.529	1.76833	0.0717212	0.249867	1.47418
Zimbabwe	Unknown 10	Wildlife Management Area	Not Reported	Wildlife Management	115.756	10.1532	11907.2	10509.3	1073.98	1813.56	106.05	552.274	3.76733	2.77613	0.206574	3.394
Zimbabwe	Unknown 16	Wildlife Management Area	Not Reported	Wildlife Management	125.438	11.2138	23261.1	24149.5	1941.34	153.547	421.943	477.419	6.52668	0.226533	0.699283	3.75987
Zimbabwe	Unknown 3	Wildlife Management Area	Not Reported	Wildlife Management	610.256	209.042	285838	263982	12424.2	15063.3	4677.27	14539.8	75.9557	26.6414	9.76113	96.5767
Zimbabwe	Unknown 4	Wildlife Management Area	Not Reported	Wildlife Management	561.578	204.657	286874	276915	13119.2	9331.51	3950.85	9795.71	89.3138	16.0643	8.42703	90.7597
Zimbabwe	Unknown 5	Wildlife Management Area	Not Reported	Wildlife Management	209.852	96.2313	148802	156458	13684.9	2432.32	1094.47	2502.46	57.0177	4.15075	2.41608	32.6172
Zimbabwe	Unknown 7	Wildlife Management Area	Not Reported	Wildlife Management	1296.96	259.73	313746	265261	7340.6	23750.1	5016.69	27058.6	58.1984	54.2306	10.2348	136.845
Zimbabwe	Unknown 8	Wildlife Management Area	Not Reported	Wildlife Management	953.844	347.671	450655	445717	35992.2	19496.2	3577.96	17855.9	153.531	40.2628	7.93214	145.701
Zimbabwe	Unknown 9	Wildlife Management Area	Not Reported	Wildlife Management	527.352	287.005	445787	469565	46107.4	7912.18	4080.26	10336.6	164.635	13.401	9.12897	99.7516
Zimbabwe	Victoria Falls	National Park	III	National Park	23.7975	1.75855	2944.17	3859.74	909.455	0.874375	0.664125	7.64756	1.60596	0.00439438	0.00285313	0.144974
Zimbabwe	York	State Forest	Not Reported	Forest Reserve	10.2037	8.83581	25428.5	23693.6	395.343	47.0919	857.433	1225.7	2.87414	0.0902013	1.25317	4.61782
Zimbabwe	Zambezi	National Park	II	National Park	506.096	303.3	494229	593967	102320	875.477	884.3	822.021	242.692	2.6664	2.57121	55.3005

## Sheet: Supplementary Data 3
Supplementary Data 3 | Protected area matched results
Protected areas reduce deforestation and degradation and enhance woody growth across African woodlands
Iain M. McNicol et al. (2023) Communications Earth and Environment
Supplementary Table S4 - The average carbon stock and land cover change inside matched protected and unprotected (control) areas. The data were aggregated (summed) to 1km2 prior to analysis and are expressed on an annual basis given the different time periods covered by the satellite radar data across the study region. The areas affected by each land cover processes are expressed as the average n…
Country	Protected Area	Designation	IUCN Category	Grouped Designation	Land area (km2)	Woodland area (km2)	Matched cells	Carbon stock changes (Mg C km2 yr-1)										Land cover change (ha yr-1)
								Protected					Control					Protected				Control
								Net change	Gains	Deforestation	Degradation	Minor losses	Net change	Gains	Deforestation	Degradation	Minor losses	Gains	Deforestation	Degradation	Minor losses	Gains	Deforestation	Degradation	Minor losses
Angola	Integral Nature Reserve and the Luando	Integral Nature Reserve	IV	National Park	8215	8019	7473	12.8429	23.0804	1.7471	3.39394	5.09649	8.13049	21.6086	2.29725	4.70302	6.47782	5.91319	0.196324	0.482477	2.75447	5.45605	0.27072	0.648301	3.02974
Angola	National Park Bicuar	National Park	II	National Park	6416	3817	3518	-8.02089	5.21862	7.24325	1.705	4.29126	2.98091	11.9703	2.99557	2.12512	3.86871	2.49876	0.828825	0.346011	2.31096	3.69724	0.456438	0.36362	2.29387
Angola	National Park Cameia	National Park	II	National Park	2684	1056	524	-5.18345	7.06034	3.73353	5.15567	3.35459	4.6445	11.565	2.28216	1.76225	2.8761	2.10504	0.396792	0.599508	1.55786	2.91688	0.36894	0.265332	1.59897
Angola	National Park Cangandala	National Park	II	National Park	584	580	573	-8.80058	11.0447	1.17902	6.48535	12.1809	6.0135	21.7203	2.01712	5.92151	7.76821	4.42395	0.153535	0.962614	4.60106	5.44619	0.240963	0.760915	3.28559
Angola	National Park Iona	National Park	II	National Park	6610	5589	383	-3.72059	5.70849	1.44719	2.35954	5.62235	-4.70562	9.38575	4.9374	2.68557	6.46839	2.50098	0.383887	0.442215	2.89212	3.32947	0.829054	0.468807	3.24119
Angola	National Park Luengue-Luiana	National Park	II	National Park	9301	8543	8482	6.37084	13.4007	1.55421	1.44141	4.03427	-7.76689	6.47077	4.91699	3.37553	5.94515	4.58712	0.291666	0.308427	2.70334	2.66822	0.776586	0.588449	2.97256
Angola	National Park Mavinga	National Park	II	National Park	5070	4797	4599	-5.92312	7.13641	3.61125	2.97825	6.47003	-9.06429	5.90356	3.64446	3.83314	7.49024	3.55407	0.638393	0.585059	3.56631	3.01425	0.691712	0.714724	3.80329
Angola	National Park Mupa	National Park	II	National Park	5070	4515	4054	-6.42022	4.97558	5.57562	1.53773	4.28245	-7.37042	6.75805	6.96391	2.30256	4.862	2.55211	0.743374	0.3118	2.54259	2.80933	0.954261	0.415442	2.55356
Angola	National Park QuiÃ§Ã£ma	National Park	II	National Park	6215	4937	3197	-0.898687	13.383	1.30154	4.5583	8.42186	-12.8732	17.5482	11.8968	11.1307	7.39389	4.1905	0.194985	0.67224	3.50448	3.93023	0.812046	1.08374	2.59098
Angola	Natural Regional Park Chimalavera	Regional Natural Park	V	Other	131	46	0	NA	NA	NA	NA	NA	NA	NA	NA	NA	NA	NA	NA	NA	NA	NA	NA	NA	NA
Angola	Partial Reserve Buffalo	Partial Reserve	IV	Wildlife Management	284	275	42	13.2082	25.1985	1.22018	4.00898	6.76108	30.7819	40.1124	0.304251	3.25525	5.77107	7.41076	0.0813481	0.594531	3.76896	7.98669	0.0523201	0.450499	2.9518
Angola	Partial Reserve Namibe	Partial Reserve	IV	Wildlife Management	2395	1565	760	-6.90518	1.53378	1.90992	1.83622	4.69283	-6.75984	4.45672	3.63112	2.41646	5.16899	0.97245	0.525414	0.319391	2.04035	1.97298	0.716752	0.396333	2.62689
Democratic Republic of the Congo	Kundelungu	Parc National	II	National Park	5926	5051	2906	28.111	35.9676	2.13549	2.38202	3.3391	16.7103	30.8433	4.11319	5.80493	4.21494	6.14649	0.233227	0.30407	1.76548	5.61548	0.36141	0.636774	2.02277
Democratic Republic of the Congo	Luama-Katanga	Domaine de Chasse	Not Reported	Wildlife Management	2189	2177	1650	34.8229	53.5627	0.82987	11.8223	6.08758	18.9366	38.1712	2.12382	9.83675	7.27411	7.60868	0.10138	1.07276	2.14866	6.71639	0.238246	0.986261	2.72996
Democratic Republic of the Congo	Luama-Kivu	Domaine de Chasse	VI	Wildlife Management	3294	3230	2212	9.53519	29.0524	3.11299	7.43239	8.97179	12.8485	33.2788	2.93675	9.55859	7.93488	5.42261	0.392647	0.866763	3.16338	5.23127	0.31569	0.969439	2.63412
Democratic Republic of the Congo	Lubudi-Sampwe	Domaine de Chasse	VI	Wildlife Management	3126	2914	1961	14.4933	24.5327	1.8043	2.87368	5.36143	19.0204	30.8858	2.35004	4.65169	4.86369	6.02046	0.235146	0.462734	2.77653	5.81636	0.244178	0.602556	2.3372
Democratic Republic of the Congo	Tshangalele - Kolwezi	RÃ©serve naturelle de	Not Reported	National Park	3118	3080	2671	47.3942	64.7024	2.8796	10.6287	3.79984	29.2568	43.199	1.50397	6.37755	6.06068	7.47315	0.160161	0.796839	1.3524	7.12934	0.12322	0.634405	2.47058
Democratic Republic of the Congo	Upemba	Parc National	II	National Park	10121	9022	1969	18.5953	32.1033	2.30893	5.59403	5.60503	30.3959	40.4096	1.44779	3.86262	4.70329	6.13831	0.275716	0.631556	2.52883	6.63932	0.1373	0.430499	2.08689
Malawi	Amalika (WE)	Forest Reserve	Not Reported	Forest Reserve	0	0	0	NA	NA	NA	NA	NA	NA	NA	NA	NA	NA	NA	NA	NA	NA	NA	NA	NA	NA
Malawi	Bunganya	Forest Reserve	Not Reported	Forest Reserve	22	22	1	-16.3281	15.037	0.316094	15.1973	15.8517	24.9266	31.5761	1.60869	2.23227	2.80852	4.87553	0.0717891	1.9532	5.32546	5.82875	0.188234	0.394784	1.56592
Malawi	Chigumula	Forest Reserve	Not Reported	Forest Reserve	2	2	0	NA	NA	NA	NA	NA	NA	NA	NA	NA	NA	NA	NA	NA	NA	NA	NA	NA	NA
Malawi	Chimaliro	Forest Reserve	Not Reported	Forest Reserve	119	119	4	51.6278	56.5009	0.017676	0.345077	4.51029	60.8777	68.6452	0.00208605	1.58938	6.176	10.2405	0.00406248	0.0752239	2.30533	9.906	0.00101463	0.250534	2.65176
Malawi	Chiradzulu	Forest Reserve	Not Reported	Forest Reserve	2	2	0	NA	NA	NA	NA	NA	NA	NA	NA	NA	NA	NA	NA	NA	NA	NA	NA	NA	NA
Malawi	Chisasira	Forest Reserve	Not Reported	Forest Reserve	15	15	2	-15.0769	28.0446	3.60573	30.9377	8.57801	2.80069	34.5807	0.866543	23.655	7.25843	4.46211	0.343687	2.9528	2.70096	5.67566	0.102789	1.94702	2.38855
Malawi	Dzalanyama	Forest Reserve	Not Reported	Forest Reserve	866	835	97	-36.2356	9.47507	20.5674	21.2995	3.84373	-13.4144	13.0019	8.28313	13.5991	4.534	2.31574	1.58612	1.68916	1.48318	2.57102	0.859127	1.2722	1.63885
Malawi	Kalulu Hills	Forest Reserve	Not Reported	Forest Reserve	16	16	0	NA	NA	NA	NA	NA	NA	NA	NA	NA	NA	NA	NA	NA	NA	NA	NA	NA	NA
Malawi	Kalwe	Forest Reserve	Not Reported	Forest Reserve	0	0	0	NA	NA	NA	NA	NA	NA	NA	NA	NA	NA	NA	NA	NA	NA	NA	NA	NA	NA
Malawi	Kaning'ina	Forest Reserve	Not Reported	Forest Reserve	114	114	4	-10.282	26.3788	0.00239732	11.9262	24.7322	-19.4317	22.9771	0.00715461	14.7506	27.651	6.60137	0.000841518	1.36644	6.28293	5.95272	0.000643539	1.64645	6.57076
Malawi	Kanjedza	Forest Reserve	Not Reported	Forest Reserve	0	0	0	NA	NA	NA	NA	NA	NA	NA	NA	NA	NA	NA	NA	NA	NA	NA	NA	NA	NA
Malawi	Kasungu National Park	National Park	II	National Park	2199	2198	1231	11.5567	20.304	0.992147	2.82321	4.93198	-21.7797	11.3603	14.4179	9.95128	8.77086	6.86814	0.104983	0.476037	3.09835	4.46677	1.23442	1.38151	3.82991
Malawi	Kawilwe	Forest Reserve	Not Reported	Forest Reserve	4	3	0	NA	NA	NA	NA	NA	NA	NA	NA	NA	NA	NA	NA	NA	NA	NA	NA	NA	NA
Malawi	Lake Malawi National Park	World Heritage Site	Not Applicable	National Park	33	31	0	NA	NA	NA	NA	NA	NA	NA	NA	NA	NA	NA	NA	NA	NA	NA	NA	NA	NA
Malawi	Lengwe National Park	National Park	II	National Park	830	823	104	-30.6719	2.15037	14.1716	12.0356	6.61507	-18.1701	6.17588	15.8486	5.26524	3.23213	1.13824	1.47886	1.32853	2.23256	1.61551	1.69344	0.585857	1.21396
Malawi	Litchenya	Forest Reserve	Not Reported	Forest Reserve	0	0	0	NA	NA	NA	NA	NA	NA	NA	NA	NA	NA	NA	NA	NA	NA	NA	NA	NA	NA
Malawi	Liwonde National Park	National Park	II	National Park	307	294	94	-28.3917	1.56823	3.45233	12.0767	14.4309	-59.67	0.789447	41.3783	14.1748	4.90635	1.06591	0.761307	2.09645	4.35669	0.447832	3.5831	1.32965	1.25481
Malawi	Mafinga Hills#	Forest Reserve	Not Reported	Forest Reserve	27	25	2	75.651	87.2976	0.139874	4.23819	7.2685	67.8017	85.0342	1.34327	8.60799	7.28119	9.73593	0.00847641	0.405351	2.09781	8.66184	0.0905263	0.656155	1.95438
Malawi	Majete Wildlife Reserve	Wildlife Reserve	IV	Wildlife Management	648	640	18	-23.1392	4.53167	5.54111	11.8661	10.2637	15.5864	25.3462	1.85679	3.06872	4.83428	2.18631	0.872262	1.74901	3.73107	5.18133	0.354229	0.535662	2.38211
Malawi	Malabvi	Forest Reserve	Not Reported	Forest Reserve	0	0	0	NA	NA	NA	NA	NA	NA	NA	NA	NA	NA	NA	NA	NA	NA	NA	NA	NA	NA
Malawi	Mangochi	Forest Reserve	Not Reported	Forest Reserve	361	355	4	95.3828	101.523	0.000125	3.77536	2.36442	83.0773	85.8276	0.0377145	0.4189	2.29369	8.28804	0.000287093	0.28506	0.544273	9.07587	0.0121649	0.074707	0.831675
Malawi	Masambanjati	Forest Reserve	Not Reported	Forest Reserve	0	0	0	NA	NA	NA	NA	NA	NA	NA	NA	NA	NA	NA	NA	NA	NA	NA	NA	NA	NA
Malawi	Masenjere	Forest Reserve	Not Reported	Forest Reserve	0	0	0	NA	NA	NA	NA	NA	NA	NA	NA	NA	NA	NA	NA	NA	NA	NA	NA	NA	NA
Malawi	Matandwe	Forest Reserve	Not Reported	Forest Reserve	278	278	8	-6.92296	4.85079	3.02053	2.8702	5.88302	-16.5525	1.80431	8.94125	4.62767	4.78794	2.4211	0.648492	0.519083	3.13908	0.823885	1.32572	0.661565	1.67004
Malawi	Matipa#	Forest Reserve	Not Reported	Forest Reserve	5	5	0	NA	NA	NA	NA	NA	NA	NA	NA	NA	NA	NA	NA	NA	NA	NA	NA	NA	NA
Malawi	Michiru	Forest Reserve	Not Reported	Forest Reserve	15	15	1	-72.779	6.36194	9.42351	58.1464	11.5711	-266.547	0.0716199	216.349	48.6688	1.60071	2.28154	0.884761	5.00888	3.43779	0.0446072	9.20744	3.40417	0.389298
Malawi	Mtangatanga	Forest Reserve	Not Reported	Forest Reserve	63	63	0	NA	NA	NA	NA	NA	NA	NA	NA	NA	NA	NA	NA	NA	NA	NA	NA	NA	NA
Malawi	Mua-Tsanya	Forest Reserve	Not Reported	Forest Reserve	4	4	1	-114.321	0.0514754	96.2719	14.0933	4.00747	-74.4775	0.223808	42.0828	25.0549	7.56362	0.0758296	7.86897	1.60563	0.734676	0.274767	3.98853	2.42483	1.52055
Malawi	Mughese	Forest Reserve	Not Reported	Forest Reserve	3	3	0	NA	NA	NA	NA	NA	NA	NA	NA	NA	NA	NA	NA	NA	NA	NA	NA	NA	NA
Malawi	Mulanje	Forest Reserve	Not Reported	Forest Reserve	501	480	5	-3.5747	34.274	2.89891	25.5823	9.36747	-87.7296	5.93607	13.3523	69.2527	11.0608	4.4142	0.363276	1.8678	2.50664	1.81911	0.598283	4.84334	2.78804
Malawi	Musisi	Forest Reserve	Not Reported	Forest Reserve	46	46	4	69.0702	77.961	3.00487	2.69169	3.19428	7.57968	38.8318	5.3716	18.9817	6.89883	9.91804	0.271942	0.330579	1.3117	7.38965	0.454506	1.79341	2.78142
Malawi	Mvai	Forest Reserve	Not Reported	Forest Reserve	28	28	0	NA	NA	NA	NA	NA	NA	NA	NA	NA	NA	NA	NA	NA	NA	NA	NA	NA	NA
Malawi	Mwabvi Wildlife Reserve	Wildlife Reserve	IV	Wildlife Management	316	316	34	-28.8445	4.36649	9.17645	13.947	10.0875	-23.1573	5.99031	14.3907	7.54248	7.21438	1.79735	1.23929	1.89836	3.20704	1.88172	1.73825	0.990137	2.41825
Malawi	Ndirande	Forest Reserve	Not Reported	Forest Reserve	7	4	0	NA	NA	NA	NA	NA	NA	NA	NA	NA	NA	NA	NA	NA	NA	NA	NA	NA	NA
Malawi	Nkhotakota Wildlife Reserve	Wildlife Reserve	IV	Wildlife Management	1661	1633	122	52.7953	57.9786	0.0777139	1.79863	3.30693	26.4291	42.5653	2.35223	6.77727	7.00671	7.92995	0.0129551	0.263875	1.44374	7.05697	0.281294	0.976633	3.09094
Malawi	Nkhwazi	Forest Reserve	Not Reported	Forest Reserve	11	11	1	-61.4911	16.6387	0.000375	41.4542	36.6751	-89.5446	8.78396	0	55.2699	43.0587	4.10043	2.67678e-05	3.33401	6.30661	2.86077	0	4.65834	6.76667
Malawi	Nyika National Park	National Park	II	National Park	2845	2373	68	53.3039	60.0416	0.237305	1.7165	4.78386	-35.515	14.9568	1.24398	37.6126	11.6152	8.93303	0.0496734	0.270093	2.06175	3.49241	0.114529	3.17261	3.29691
Malawi	Perekezi	Forest Reserve	Not Reported	Forest Reserve	114	114	12	85.3066	92.7806	3.09315	0.622434	3.75851	77.0384	82.3877	0.552809	0.470148	4.3263	10.6018	0.296714	0.108439	1.1573	10.0993	0.0770719	0.0951629	1.56415
Malawi	Phirilongwe	Forest Reserve	Not Reported	Forest Reserve	138	135	32	-21.7572	4.24585	8.08453	7.12106	10.7975	-29.8739	3.56628	11.2788	11.9521	10.2093	2.23751	0.806595	1.17809	3.87367	1.62397	1.3672	1.68593	3.17247
Malawi	Ruvuo	Forest Reserve	Not Reported	Forest Reserve	29	29	4	-18.7265	24.7238	2.57777	31.7145	9.158	7.8187	30.8208	0.551599	14.1857	8.26473	4.38877	0.229773	2.76841	2.85328	5.93151	0.0646526	1.56399	2.99809
Malawi	Sambani	Forest Reserve	Not Reported	Forest Reserve	0	0	0	NA	NA	NA	NA	NA	NA	NA	NA	NA	NA	NA	NA	NA	NA	NA	NA	NA	NA
Malawi	Soche	Forest Reserve	Not Reported	Forest Reserve	0	0	0	NA	NA	NA	NA	NA	NA	NA	NA	NA	NA	NA	NA	NA	NA	NA	NA	NA	NA
Malawi	South Viphya	Forest Reserve	Not Reported	Forest Reserve	1363	1328	77	-24.7511	30.8802	8.84882	38.7623	8.02023	-24.5394	25.4195	5.14621	33.3702	11.4424	5.11037	0.388817	2.35739	2.49041	4.9336	0.339937	2.61135	3.51417
Malawi	Thambani	Forest Reserve	Not Reported	Forest Reserve	28	28	5	12.7242	45.9685	0.000711765	17.3798	15.8637	28.3035	60.2086	0.0146376	16.0138	15.8767	5.9269	9.85253e-05	1.53944	3.82563	6.93074	0.00342613	1.53358	3.3844
Malawi	Thuchila	Forest Reserve	Not Reported	Forest Reserve	7	7	3	-39.189	3.82551	7.12183	26.6862	9.20642	-51.9164	7.81206	43.0482	11.1017	5.57853	1.54181	1.09793	2.99159	3.16271	2.48752	3.36394	1.04833	2.47607
Malawi	Thyolo	Forest Reserve	Not Reported	Forest Reserve	8	8	1	-81.9782	0.278296	34.9417	32.2662	15.0486	-84.5622	0.443382	21.107	48.7134	15.1851	0.120721	4.8948	4.21213	3.04154	0.201084	2.94392	6.40648	3.28181
Malawi	Uzumara	Forest Reserve	Not Reported	Forest Reserve	2	1	0	NA	NA	NA	NA	NA	NA	NA	NA	NA	NA	NA	NA	NA	NA	NA	NA	NA	NA
Malawi	Vinthukutu	Forest Reserve	Not Reported	Forest Reserve	13	13	0	NA	NA	NA	NA	NA	NA	NA	NA	NA	NA	NA	NA	NA	NA	NA	NA	NA	NA
Malawi	Vwaza Marsh Wildlife Reserve	Wildlife Reserve	IV	Wildlife Management	910	898	69	35.7092	39.6473	0.0612826	0.402446	3.47435	15.8509	32.0935	5.03931	5.59735	5.60591	9.59721	0.0225017	0.106651	2.42149	7.19836	0.535575	0.768159	2.58414
Malawi	Wilindi	Forest Reserve	Not Reported	Forest Reserve	3	3	0	NA	NA	NA	NA	NA	NA	NA	NA	NA	NA	NA	NA	NA	NA	NA	NA	NA	NA
Malawi	Zomba#	Forest Reserve	Not Reported	Forest Reserve	121	121	1	3.88152	11.6471	1.85434	1.86901	4.04226	-0.397361	0.241519	0.0956166	0.0180808	0.525183	3.13316	0.440973	0.336745	2.21092	0.195233	0.0475487	0.0107562	0.326601
Mozambique	Banhine	National Park	IV	National Park	5044	3494	3227	-1.68035	4.26531	1.51416	0.730493	3.701	2.76951	8.65253	1.94496	0.771573	3.16649	2.50342	0.393954	0.174264	2.63629	3.41909	0.411056	0.162094	2.3576
Mozambique	Bloco A Luwiri	Hunting Reserve	V	Wildlife Management	2924	2918	2621	8.64318	19.065	0.883914	2.65241	6.88546	1.01949	16.8806	3.50944	5.09081	7.26091	6.16219	0.12545	0.514489	3.86916	5.70848	0.325255	0.743259	3.84693
Mozambique	Bloco B Kambaco	Hunting Reserve	Not Reported	Wildlife Management	1767	1764	1554	9.07721	18.9394	0.79006	2.53064	6.5415	-1.78339	15.1615	4.87591	5.30119	6.7678	5.70323	0.201208	0.514968	3.63515	5.14398	0.451356	0.752648	3.65121
Mozambique	Bloco C Luwiri	Hunting Reserve	IV	Wildlife Management	4113	4084	2250	0.437321	8.65955	0.725388	1.64989	5.84696	4.07613	12.2988	1.06221	1.8612	5.29928	4.4164	0.202842	0.397741	3.95692	5.35653	0.182521	0.392064	3.7962
Mozambique	Bloco D Desocupado	Hunting Reserve	Not Reported	Wildlife Management	2164	2154	656	-7.00287	13.9013	8.60616	6.6191	5.67896	-5.87204	16.9475	11.2758	5.91854	5.62523	5.31573	0.644232	0.79485	3.59573	5.47819	0.813492	0.759896	3.26527
Mozambique	Bloco D2 Dr. Read	Hunting Reserve	Not Reported	Wildlife Management	3232	3180	2109	1.42986	13.9771	0.576967	2.94494	9.02529	5.44302	17.5811	1.22027	2.91997	7.9978	5.91715	0.0872527	0.569806	4.85802	6.48711	0.122648	0.535859	4.56653
Mozambique	Bloco E Niassa Hunter	Hunting Reserve	V	Wildlife Management	3606	3487	566	-2.91669	5.73054	0.709097	2.10799	5.83014	3.50831	9.30977	0.44468	1.22787	4.12891	3.46199	0.2252	0.462242	3.75994	3.94503	0.137028	0.277782	2.81244
Mozambique	Chirindzene	Natural Reserve	Not Reported	Other	NA	NA	NA	NA	NA	NA	NA	NA	NA	NA	NA	NA	NA	NA	NA	NA	NA	NA	NA	NA	NA
Mozambique	Coutada Oficial N0. 12	Hunting Reserve	IV	Wildlife Management	2576	2576	1708	-7.25735	18.2718	0.621589	10.9588	13.9487	-1.41788	27.2415	5.84348	13.6763	9.13964	4.92576	0.0684512	1.31353	4.37086	6.31105	0.313764	1.2633	3.69714
Mozambique	Coutada Oficial No 4	Hunting Reserve	Not Reported	Wildlife Management	2736	2631	2005	9.68462	20.6319	2.9835	3.69189	4.27186	2.33111	14.9582	3.51282	3.42699	5.68731	6.21313	0.287896	0.53252	2.75485	5.05952	0.476141	0.587107	3.19882
Mozambique	Coutada Oficial No 5	Hunting Reserve	Not Reported	Wildlife Management	5068	3931	3555	7.98806	12.4991	0.578585	0.951211	2.98122	1.70153	11.917	3.3876	3.40189	3.42594	3.88867	0.14337	0.201358	2.06903	3.39884	0.442764	0.454079	1.89679
Mozambique	Coutada Oficial No. 10	Hunting Reserve	Not Reported	Wildlife Management	1759	1599	1213	-5.60199	16.3686	1.33032	11.8074	8.83285	-4.84711	18.4583	5.2988	10.2798	7.72689	4.2258	0.182789	1.16608	3.0501	5.42998	0.473755	1.20293	3.60546
Mozambique	Coutada Oficial No. 11	Hunting Reserve	Not Reported	Wildlife Management	1585	1475	1219	-10.0282	16.9898	0.685213	13.3436	12.9892	-8.17813	22.4085	4.91598	16.6755	8.99511	4.14744	0.0841449	1.39961	3.65142	5.54656	0.338888	1.52506	3.56492
Mozambique	Coutada Oficial No. 13	Hunting Reserve	Not Reported	Wildlife Management	5656	5608	2333	-0.835808	15.6298	4.16016	6.55323	5.75226	-0.382224	18.0248	6.45034	6.78318	5.17354	4.65844	0.445607	0.839822	2.84844	4.87225	0.592945	0.792712	2.66092
Mozambique	Coutada Oficial No. 14	Hunting Reserve	Not Reported	Wildlife Management	92	38	17	-18.9396	0.334147	14.9549	2.93475	1.38417	-10.8552	2.15976	7.15227	3.66605	2.19668	0.206971	1.35783	0.285923	0.373548	0.779354	0.816981	0.423543	0.900146
Mozambique	Coutada Oficial No. 15	Hunting Reserve	Not Reported	Wildlife Management	1104	866	680	-8.29503	5.08888	4.98354	3.84792	4.55246	-2.05977	10.7543	6.26497	2.8762	3.67292	2.06621	0.607387	0.528661	2.14346	3.06166	0.717334	0.423264	1.97786
Mozambique	Coutada Oficial No. 6	Hunting Reserve	Not Reported	Wildlife Management	2820	2607	2135	-1.15894	19.3667	9.36555	6.73797	4.42212	-4.57594	16.1526	7.06146	8.29471	5.37233	4.6732	0.669744	0.653016	2.18096	4.29535	0.613939	0.869486	2.53063
Mozambique	Coutada Oficial No. 7	Hunting Reserve	Not Reported	Wildlife Management	4551	4498	3399	-7.97159	12.1578	5.76563	7.78004	6.58373	-1.38861	17.2727	8.01389	5.90329	4.74416	3.79173	0.546992	0.956595	2.92463	4.69175	0.7258	0.688607	2.49487
Mozambique	Coutada Oficial No. 8	Hunting Reserve	Not Reported	Wildlife Management	162	133	74	-53.0357	0.873655	36.4946	12.2665	5.14831	-9.48282	10.0741	6.99673	6.69876	5.86145	0.673359	3.34039	1.34542	1.55498	3.17913	0.805711	0.932504	2.58389
Mozambique	Coutada Oficial No. 9	Hunting Reserve	Not Reported	Wildlife Management	3532	3458	1903	-3.72481	17.6379	7.06752	8.84754	5.44768	2.44815	19.5886	4.99502	6.95382	5.19156	4.4796	0.53553	0.981787	2.60295	4.90624	0.463192	0.803315	2.55068
Mozambique	Derre	Forest Reserve	Not Reported	Forest Reserve	1476	1463	1441	-33.6765	15.5888	22.4631	19.7776	7.02477	-19.6116	15.6834	11.4375	16.573	7.28452	3.80388	1.84459	2.06447	2.6754	4.22708	0.970268	1.71709	2.98551
Mozambique	GilÃ©	National Reserve	Not Reported	National Park	2464	2434	2264	-3.39166	13.4342	0.169707	5.75223	10.9039	-4.09079	18.4123	5.13762	8.68654	8.67894	5.19987	0.0333209	0.990348	4.73232	6.06527	0.366035	1.09309	4.39641
Mozambique	Gorongosa	National Park	Not Reported	National Park	2917	2607	2157	14.5767	24.7104	2.31975	3.49742	4.31651	-6.58416	13.3103	5.32464	8.3624	6.20738	5.065	0.240463	0.471074	2.04561	3.98483	0.535614	1.005	2.86766
Mozambique	Inhamitanga	Forest Reserve	Not Reported	Forest Reserve	1	1	1	-22.7961	6.67774	0	6.91046	22.5633	-17.4737	10.1015	0	6.88319	20.6919	3.15289	0	1.08471	6.28874	3.73543	0	1.0598	5.7312
Mozambique	Licuati	Forest Reserve	Not Reported	Forest Reserve	101	101	51	-15.1448	10.0611	2.76721	8.9475	13.4911	-53.7517	6.74766	20.4554	28.2248	11.8191	4.47399	0.133848	1.37195	5.48299	2.80987	1.29157	2.96807	3.86293
Mozambique	Limpopo	National Park	Not Reported	National Park	9358	7678	4476	-3.00251	5.15958	1.7312	1.30695	5.12393	-0.381915	8.29659	3.72777	1.62621	3.32453	2.96695	0.434555	0.310653	3.25139	3.20704	0.548813	0.276906	2.21216
Mozambique	Maputo	Special Reserve	Not Reported	National Park	478	402	163	-0.506682	17.6584	2.40548	8.25561	7.50397	-35.2879	7.86651	17.3934	17.2014	8.55965	4.45591	0.299391	1.05897	3.15279	2.70742	1.35115	1.88924	2.98118
Mozambique	Maronga	Forest Reserve	Not Reported	Forest Reserve	126	124	72	0.933147	40.7758	2.6273	29.0101	8.20528	23.8372	43.3467	2.35347	8.86312	8.29297	5.8043	0.126437	2.09222	2.5793	8.01258	0.149603	0.871589	3.55957
Mozambique	Marromeu	Game Reserve	Not Reported	Wildlife Management	211	83	0	NA	NA	NA	NA	NA	NA	NA	NA	NA	NA	NA	NA	NA	NA	NA	NA	NA	NA
Mozambique	Matibane	Forest Reserve	Not Reported	Forest Reserve	23	23	11	-7.08067	20.9193	7.36261	13.233	7.40434	-100.517	6.74297	48.995	50.8824	7.38302	5.77757	0.620006	1.53617	3.39527	2.10135	2.82976	4.01183	2.40002
Mozambique	Mecuburi	Forest Reserve	II	National Park	2283	2276	1977	-16.4732	17.7482	16.8888	12.339	4.99358	-28.8856	12.918	13.8636	19.8144	8.12553	4.65537	1.12569	1.18163	2.36121	3.69506	1.02019	1.97672	3.09824
Mozambique	Moribane	Forest Reserve	II	National Park	128	128	26	-3.9845	46.4996	2.45172	39.3231	8.70926	-14.0213	29.3888	9.02079	23.3071	11.0822	6.35368	0.137508	2.83355	2.59317	5.42441	0.640392	2.10488	3.61416
Mozambique	Mucheve	Forest Reserve	II	National Park	73	73	66	-41.9999	8.78393	30.9122	15.4752	4.39643	-14.7763	10.9153	13.2627	8.44268	3.98615	2.16772	2.37647	1.475	1.72837	3.75691	0.78635	0.874275	2.3987
Mozambique	MupaluÃ©	Forest Reserve	II	National Park	223	206	10	-23.4721	5.51847	17.0808	5.27159	6.63821	-17.1385	9.29988	13.3577	8.45063	4.63007	2.26105	1.99923	0.801701	2.74096	2.67639	1.49674	0.980205	2.0095
Mozambique	NhapacuÃ©	Forest Reserve	Not Reported	Forest Reserve	NA	NA	NA	NA	NA	NA	NA	NA	NA	NA	NA	NA	NA	NA	NA	NA	NA	NA	NA	NA	NA
Mozambique	Niassa	Game Reserve	II	National Park	21321	20843	5906	5.449	13.6814	0.695131	1.92458	5.61268	2.44232	12.0091	1.13604	2.26358	6.16716	4.92713	0.1825	0.418832	3.52158	5.35104	0.200618	0.471434	4.09924
Mozambique	Pomene	Game Reserve	II	National Park	7	3	2	-7.07072	2.17854	3.65163	2.56222	3.0354	-5.46641	3.14049	4.06627	2.54577	1.99486	1.27199	0.492353	0.394815	1.69674	1.44251	0.478286	0.303987	1.23147
Mozambique	Quirimbas	National Park	IV	National Park	7056	7005	3915	-20.2453	12.4002	8.75974	12.5354	11.3504	-35.1145	12.6335	12.0446	25.4268	10.2766	4.58341	0.521509	1.40383	4.40253	4.09474	0.753093	2.35087	3.80727
Mozambique	Regime de VigilÃ¢ncia da Extinta Coutada No. 1 (Piro)	Hunting Reserve	Not Reported	Wildlife Management	1186	1091	905	-4.74031	17.0357	8.64901	8.46147	4.66554	4.65291	17.9218	3.81676	5.09436	4.35775	3.66559	0.675259	0.83406	1.91784	4.57813	0.430159	0.647906	2.23941
Mozambique	Regime de VigilÃ¢ncia da Extinta Coutada No. 3 (Nkanga Ntoce)	Hunting Reserve	VI	Wildlife Management	1029	1007	594	-11.4288	9.08798	5.14122	8.65581	6.7198	-7.05858	15.8667	7.419	10.0081	5.49821	3.58041	0.566747	0.994731	3.09472	4.09983	0.70343	1.12462	2.51927
Mozambique	RÃ©gulo Zomba	Forest Reserve	Not Reported	Forest Reserve	11	8	4	4.36898	9.23749	2.27845	0.799711	1.79035	-5.73597	3.30898	5.00614	2.22286	1.81596	1.80341	0.436607	0.127439	0.957319	1.04333	0.641783	0.256586	0.914544
Mozambique	RibÃ¡uÃ¨	Forest Reserve	Not Assigned	Forest Reserve	101	98	26	-54.2616	3.55728	34.0895	15.5775	8.15186	-29.252	7.39219	20.5229	10.7193	5.40202	1.59384	3.27857	1.71668	2.57177	2.16869	2.09597	1.2364	2.09445
Mozambique	Zinave	National Park	Not Assigned	National Park	3560	3393	3078	10.48	18.8576	1.41264	2.193	4.77191	2.0946	15.3579	4.96749	3.40276	4.89302	5.91599	0.241728	0.398588	3.15611	5.31061	0.59077	0.537019	3.02247
Mozambique	Zona de Vigilancia da REM	Not Reported	IV	Other	596	501	373	2.9693	14.601	0.599233	4.52826	6.50422	-28.0565	6.96362	12.9536	14.5936	7.47294	4.00915	0.124598	0.681044	2.83239	2.31706	1.06794	1.57527	2.54869
Tanzania	Amani	Nature Reserve	Ib	National Park	47	47	0	NA	NA	NA	NA	NA	NA	NA	NA	NA	NA	NA	NA	NA	NA	NA	NA	NA	NA
Tanzania	Arusha National Park	National Park	II	National Park	70	67	3	108.557	110.959	0.000112745	0.296834	2.10531	19.2832	60.2843	7.66892	26.1508	7.18144	10.283	1.22329e-05	0.048621	0.721848	6.8924	0.561041	2.11446	1.99178
Tanzania	Baga I (Mzinga)	Forest Reserve	IV	Forest Reserve	17	17	6	89.319	98.4489	4.98825e-05	2.01025	7.11963	84.5734	98.9311	2.36123	4.82771	7.16875	10.2232	1.57969e-05	0.179755	1.86764	10.1773	0.074701	0.27158	1.9129
Tanzania	Bagai	Forest Reserve	IV	Forest Reserve	0	0	0	NA	NA	NA	NA	NA	NA	NA	NA	NA	NA	NA	NA	NA	NA	NA	NA	NA	NA
Tanzania	Balangai West	Forest Reserve	IV	Forest Reserve	4	4	4	84.4245	94.998	0.0345731	2.38638	8.15264	51.2357	68.561	0.787078	6.06107	10.4771	9.7802	0.00577795	0.369952	2.29359	8.91123	0.0249003	0.484889	3.10034
Tanzania	Bamba Ridge	Forest Reserve	IV	Forest Reserve	3	3	0	NA	NA	NA	NA	NA	NA	NA	NA	NA	NA	NA	NA	NA	NA	NA	NA	NA	NA
Tanzania	Bassi	Forest Reserve	Not Reported	Forest Reserve	NA	NA	NA	NA	NA	NA	NA	NA	NA	NA	NA	NA	NA	NA	NA	NA	NA	NA	NA	NA	NA
Tanzania	Bereku	Forest Reserve	Not Reported	Forest Reserve	35	35	3	-50.8943	6.73455	0.0386075	16.0911	41.4991	-67.0471	5.68859	1.75215	26.726	44.2575	3.005	0.0109731	1.96349	7.47659	2.4541	0.220645	2.76736	6.80611
Tanzania	Biharamulo	Forest Reserve	Not Reported	Forest Reserve	1304	1209	720	-24.8167	26.5167	18.7861	26.3341	6.21321	-17.1366	25.6406	23.1414	14.8715	4.76436	5.02165	1.29224	2.10474	2.23541	4.28575	1.64347	1.37604	1.80174
Tanzania	Bombo East I	Forest Reserve	VI	Forest Reserve	3	3	0	NA	NA	NA	NA	NA	NA	NA	NA	NA	NA	NA	NA	NA	NA	NA	NA	NA	NA
Tanzania	Bombo East II	Forest Reserve	VI	Forest Reserve	1	1	0	NA	NA	NA	NA	NA	NA	NA	NA	NA	NA	NA	NA	NA	NA	NA	NA	NA	NA
Tanzania	Bombo Makole	Forest Reserve	Not Reported	Forest Reserve	0	0	0	NA	NA	NA	NA	NA	NA	NA	NA	NA	NA	NA	NA	NA	NA	NA	NA	NA	NA
Tanzania	Bombo West	Forest Reserve	VI	Forest Reserve	23	23	6	-2.03283	12.1026	1.05724	3.95149	9.12671	-84.9256	6.48715	51.7441	32.9166	6.75207	5.91124	0.118728	0.918848	5.30412	2.28997	3.18636	3.50659	2.50075
Tanzania	Bondo	Forest Reserve	Not Reported	Forest Reserve	19	19	11	-125.101	0.761509	76.9679	41.0632	7.83101	-47.7176	16.6983	26.1219	32.0248	6.26921	0.533127	5.6797	4.43698	1.99415	3.74999	1.84471	2.88947	2.42133
Tanzania	Bujingwa	Forest Reserve	Not Reported	Forest Reserve	NA	NA	NA	NA	NA	NA	NA	NA	NA	NA	NA	NA	NA	NA	NA	NA	NA	NA	NA	NA	NA
Tanzania	Bulongwa Madehani	Forest Reserve	Not Reported	Forest Reserve	0	0	0	NA	NA	NA	NA	NA	NA	NA	NA	NA	NA	NA	NA	NA	NA	NA	NA	NA	NA
Tanzania	Burko	Forest Reserve	Not Reported	Forest Reserve	1	1	0	NA	NA	NA	NA	NA	NA	NA	NA	NA	NA	NA	NA	NA	NA	NA	NA	NA	NA
Tanzania	Burunge WMA	Wildlife management area	Not Reported	Wildlife Management	318	122	40	2.30123	12.2391	4.13705	3.39595	2.40483	-10.54	5.49043	9.57028	3.71441	2.74572	2.63692	0.43197	0.419119	1.11675	1.82392	0.868833	0.470917	1.38707
Tanzania	Buyange	Forest Reserve	Not Reported	Forest Reserve	1	1	0	NA	NA	NA	NA	NA	NA	NA	NA	NA	NA	NA	NA	NA	NA	NA	NA	NA	NA
Tanzania	Buyonga	Forest Reserve	Not Reported	Forest Reserve	NA	NA	NA	NA	NA	NA	NA	NA	NA	NA	NA	NA	NA	NA	NA	NA	NA	NA	NA	NA	NA
Tanzania	Bwiregi	Forest Reserve	Not Reported	Forest Reserve	NA	NA	NA	NA	NA	NA	NA	NA	NA	NA	NA	NA	NA	NA	NA	NA	NA	NA	NA	NA	NA
Tanzania	Chala Hills	Forest Reserve	Not Reported	Forest Reserve	18	11	0	NA	NA	NA	NA	NA	NA	NA	NA	NA	NA	NA	NA	NA	NA	NA	NA	NA	NA
Tanzania	Chamanyani	Forest Reserve	Not Reported	Forest Reserve	3	3	0	NA	NA	NA	NA	NA	NA	NA	NA	NA	NA	NA	NA	NA	NA	NA	NA	NA	NA
Tanzania	Chambogo	Forest Reserve	IV	Forest Reserve	39	39	0	NA	NA	NA	NA	NA	NA	NA	NA	NA	NA	NA	NA	NA	NA	NA	NA	NA	NA
Tanzania	Changandu	Forest Reserve	VI	Forest Reserve	46	46	26	-3.58834	14.0319	1.78755	5.78692	10.0457	-32.5462	8.89883	18.1475	11.6455	11.652	5.60502	0.221419	1.1006	4.87684	3.64115	1.40718	1.7192	4.45463
Tanzania	Chemi chemi	Forest Reserve	Not Reported	Forest Reserve	NA	NA	NA	NA	NA	NA	NA	NA	NA	NA	NA	NA	NA	NA	NA	NA	NA	NA	NA	NA	NA
Tanzania	Chenene East	Forest Reserve	Not Reported	Forest Reserve	201	201	60	38.8736	65.7306	13.9595	8.68026	4.21732	-14.1413	38.2303	9.80779	31.3265	11.2372	8.81467	0.537493	0.573831	1.49126	5.23787	0.508815	2.28967	2.78538
Tanzania	Chilangala	Forest Reserve	Not Reported	Forest Reserve	5	3	0	NA	NA	NA	NA	NA	NA	NA	NA	NA	NA	NA	NA	NA	NA	NA	NA	NA	NA
Tanzania	Chimala Scarp	Forest Reserve	Not Reported	Forest Reserve	139	139	10	-3.21189	24.093	2.21474	16.0171	9.0731	22.4012	38.7471	0.957551	8.66494	6.72348	4.29296	0.248271	1.70073	3.03656	5.77025	0.130739	0.873984	2.29755
Tanzania	Chinene West	Forest Reserve	Not Reported	Forest Reserve	243	243	125	75.9098	85.9996	0.646846	5.41455	4.02846	-23.8185	35.4314	23.9131	27.6059	7.73082	9.27528	0.0325832	0.657373	1.34463	5.22434	1.29307	1.91028	2.20706
Tanzania	Chitoa	Forest Reserve	Not Reported	Forest Reserve	8	8	7	-33.7842	5.3061	1.83017	16.1567	21.1035	-64.6641	5.92211	10.0262	48.811	11.749	2.4419	0.232404	1.90031	4.92556	2.08328	0.600813	3.29356	3.17001
Tanzania	Chome	Forest Reserve	Not Reported	Forest Reserve	112	112	6	45.4915	63.3844	0.00051333	9.15448	8.73793	-23.1588	25.5695	0	26.5777	22.1506	8.92953	0.000102869	0.963501	2.82398	4.76575	0	2.75154	5.30222
Tanzania	Chongweni	Forest Reserve	Not Reported	Forest Reserve	NA	NA	NA	NA	NA	NA	NA	NA	NA	NA	NA	NA	NA	NA	NA	NA	NA	NA	NA	NA	NA
Tanzania	Chumwa Range	Forest Reserve	Not Reported	Forest Reserve	114	114	1	-1.22782	0.769192	0.594789	0.303676	1.09854	8.08964	9.87456	0.0781704	0.676631	1.03011	0.396176	0.130906	0.0597854	0.527576	2.03173	0.023412	0.115862	0.566227
Tanzania	Chuvwi	Forest Reserve	Not Reported	Forest Reserve	0	0	0	NA	NA	NA	NA	NA	NA	NA	NA	NA	NA	NA	NA	NA	NA	NA	NA	NA	NA
Tanzania	Dabaga New	Forest Reserve	IV	Forest Reserve	24	24	23	72.4513	82.6752	0.285349	4.1318	5.80674	20.0164	47.6999	5.94676	14.1666	7.57006	9.82048	0.0255577	0.393467	1.78755	7.61918	0.282181	1.10292	2.64011
Tanzania	Derema	Forest Reserve	Not Reported	Forest Reserve	24	24	7	25.1194	48.3623	0.000708707	9.92791	13.3142	-84.4267	21.355	19.6521	73.1652	12.9645	7.47443	0.000106057	1.10422	4.11896	3.95093	0.860616	4.03132	3.28918
Tanzania	Dindili	Forest Reserve	IV	Forest Reserve	3	3	0	NA	NA	NA	NA	NA	NA	NA	NA	NA	NA	NA	NA	NA	NA	NA	NA	NA	NA
Tanzania	Disalasala	Forest Reserve	Not Reported	Forest Reserve	NA	NA	NA	NA	NA	NA	NA	NA	NA	NA	NA	NA	NA	NA	NA	NA	NA	NA	NA	NA	NA
Tanzania	Dodoma Reservoir	Forest Reserve	Not Reported	Forest Reserve	1	1	0	NA	NA	NA	NA	NA	NA	NA	NA	NA	NA	NA	NA	NA	NA	NA	NA	NA	NA
Tanzania	Enduimet WMA	Wildlife management area	Not Reported	Wildlife Management	629	258	175	-6.84777	2.01561	5.13126	0.993771	2.73836	-0.837487	5.88759	3.12782	1.33921	2.25805	0.834888	0.885201	0.171895	1.11862	1.77492	0.458121	0.219238	1.19674
Tanzania	Essimingor	Forest Reserve	Not Reported	Forest Reserve	45	45	0	NA	NA	NA	NA	NA	NA	NA	NA	NA	NA	NA	NA	NA	NA	NA	NA	NA	NA
Tanzania	Fonera	Forest Reserve	Not Reported	Forest Reserve	NA	NA	NA	NA	NA	NA	NA	NA	NA	NA	NA	NA	NA	NA	NA	NA	NA	NA	NA	NA	NA
Tanzania	Forest Reserve Name Unknown No. 2	Forest Reserve	Not Reported	Forest Reserve	NA	NA	NA	NA	NA	NA	NA	NA	NA	NA	NA	NA	NA	NA	NA	NA	NA	NA	NA	NA	NA
Tanzania	Garafuno	Forest Reserve	Not Reported	Forest Reserve	0	0	0	NA	NA	NA	NA	NA	NA	NA	NA	NA	NA	NA	NA	NA	NA	NA	NA	NA	NA
Tanzania	Geita	Forest Reserve	Not Reported	Forest Reserve	440	433	6	-41.0222	3.90404	9.75439	23.2582	11.9136	-55.7124	1.7442	11.5152	35.0738	10.8676	1.80402	1.3305	3.14305	3.89847	1.29871	1.56473	3.9219	3.48227
Tanzania	Gelai	Forest Reserve	Not Reported	Forest Reserve	20	20	6	-20.3079	4.79158	7.13278	7.15458	10.8121	-28.6037	4.19356	11.756	10.1714	10.8699	1.86006	1.3284	1.18776	3.82154	1.75281	1.36421	1.63539	3.46975
Tanzania	Gombe National Park	National Park	II	National Park	14	14	1	12.1449	32.3608	3.37883	10.9822	5.85489	-6.53836	25.8879	7.25564	15.4385	9.73208	3.96725	0.437352	1.19184	1.71265	4.43277	0.576376	1.42053	3.06337
Tanzania	Gonja	Forest Reserve	Not Reported	Forest Reserve	NA	NA	NA	NA	NA	NA	NA	NA	NA	NA	NA	NA	NA	NA	NA	NA	NA	NA	NA	NA	NA
Tanzania	Goweko	Forest Reserve	Not Reported	Forest Reserve	352	338	333	-23.0687	14.4548	13.6348	16.9264	6.9623	-39.3927	14.2314	33.3191	15.2125	5.09254	3.62765	0.891981	1.67991	2.45039	3.33119	2.08072	1.53009	1.99613
Tanzania	Grumeti G.R.	Game reserve	Not Reported	Wildlife Management	151	54	35	-2.59091	3.60672	3.18955	1.12344	1.88464	-16.1091	1.57253	14.4036	1.76591	1.51206	1.00165	0.505215	0.178804	0.866449	0.541921	1.25205	0.211222	0.530161
Tanzania	Gulosilo	Forest Reserve	Not Reported	Forest Reserve	22	22	10	-19.5214	18.3061	7.03482	20.4691	10.3236	6.59169	32.1188	8.21868	12.5562	4.75225	5.28628	0.343139	1.90367	4.67364	6.32596	0.661557	1.11403	2.14795
Tanzania	Gumbiro	Forest Reserve	Not Reported	Forest Reserve	0	0	0	NA	NA	NA	NA	NA	NA	NA	NA	NA	NA	NA	NA	NA	NA	NA	NA	NA	NA
Tanzania	Gwami	Forest Reserve	Not Reported	Forest Reserve	49	45	36	35.1847	45.3848	2.76515	2.83212	4.60279	-42.955	14.3816	38.34	13.0204	5.97609	9.72021	0.263095	0.536512	2.50465	3.66324	2.51337	1.40393	2.42699
Tanzania	Hanang	Forest Reserve	Not Reported	Forest Reserve	45	45	1	80.4236	82.4655	0	0.191703	1.85015	59.6931	66.049	2.08519	1.52121	2.74955	10.2608	0	0.036444	0.747703	8.89822	0.239258	0.2383	1.21022
Tanzania	Handeni Hill	Forest Reserve	Not Reported	Forest Reserve	1	1	0	NA	NA	NA	NA	NA	NA	NA	NA	NA	NA	NA	NA	NA	NA	NA	NA	NA	NA
Tanzania	Haraa	Forest Reserve	Not Reported	Forest Reserve	2	2	1	0.73467	22.3584	3.27662	6.35815	11.9889	-16.5189	11.3333	0.223726	7.82165	19.8069	6.65795	0.187917	0.892326	4.88586	4.80516	0.0441958	1.28046	6.52731
Tanzania	Hassama Hill	Forest Reserve	Not Reported	Forest Reserve	32	32	0	NA	NA	NA	NA	NA	NA	NA	NA	NA	NA	NA	NA	NA	NA	NA	NA	NA	NA
Tanzania	Hebangwe	Forest Reserve	Not Reported	Forest Reserve	NA	NA	NA	NA	NA	NA	NA	NA	NA	NA	NA	NA	NA	NA	NA	NA	NA	NA	NA	NA	NA
Tanzania	Hupanga	Forest Reserve	Not Reported	Forest Reserve	NA	NA	NA	NA	NA	NA	NA	NA	NA	NA	NA	NA	NA	NA	NA	NA	NA	NA	NA	NA	NA
Tanzania	Ibondo	Forest Reserve	Not Reported	Forest Reserve	NA	NA	NA	NA	NA	NA	NA	NA	NA	NA	NA	NA	NA	NA	NA	NA	NA	NA	NA	NA	NA
Tanzania	Idamba	Forest Reserve	Not Reported	Forest Reserve	NA	NA	NA	NA	NA	NA	NA	NA	NA	NA	NA	NA	NA	NA	NA	NA	NA	NA	NA	NA	NA
Tanzania	Idewa	Forest Reserve	Not Reported	Forest Reserve	0	0	0	NA	NA	NA	NA	NA	NA	NA	NA	NA	NA	NA	NA	NA	NA	NA	NA	NA	NA
Tanzania	Iditima	Forest Reserve	Not Reported	Forest Reserve	0	0	0	NA	NA	NA	NA	NA	NA	NA	NA	NA	NA	NA	NA	NA	NA	NA	NA	NA	NA
Tanzania	Idunda	Forest Reserve	Not Reported	Forest Reserve	0	0	0	NA	NA	NA	NA	NA	NA	NA	NA	NA	NA	NA	NA	NA	NA	NA	NA	NA	NA
Tanzania	Igoma Logala	Forest Reserve	Not Reported	Forest Reserve	NA	NA	NA	NA	NA	NA	NA	NA	NA	NA	NA	NA	NA	NA	NA	NA	NA	NA	NA	NA	NA
Tanzania	Igombe Dam	Forest Reserve	Not Reported	Forest Reserve	8	7	0	NA	NA	NA	NA	NA	NA	NA	NA	NA	NA	NA	NA	NA	NA	NA	NA	NA	NA
Tanzania	Igombe River	Forest Reserve	Not Reported	Forest Reserve	2242	2060	1584	-38.6031	6.02132	26.9509	13.8358	3.83771	-8.53539	17.7016	14.9966	8.16247	3.07797	1.72324	1.75679	1.19225	1.34036	2.80254	1.20793	0.784464	1.16776
Tanzania	Igwata	Forest Reserve	Not Reported	Forest Reserve	0	0	0	NA	NA	NA	NA	NA	NA	NA	NA	NA	NA	NA	NA	NA	NA	NA	NA	NA	NA
Tanzania	Ihanga	Forest Reserve	VI	Forest Reserve	26	23	0	NA	NA	NA	NA	NA	NA	NA	NA	NA	NA	NA	NA	NA	NA	NA	NA	NA	NA
Tanzania	Ihoho	Forest Reserve	Not Reported	Forest Reserve	1	1	0	NA	NA	NA	NA	NA	NA	NA	NA	NA	NA	NA	NA	NA	NA	NA	NA	NA	NA
Tanzania	Ijogo	Forest Reserve	Not Reported	Forest Reserve	0	0	0	NA	NA	NA	NA	NA	NA	NA	NA	NA	NA	NA	NA	NA	NA	NA	NA	NA	NA
Tanzania	Ikona WMA	Wildlife management area	Not Reported	Wildlife Management	353	118	49	-4.69989	3.14366	4.12548	1.55185	2.16622	-7.13125	2.16943	5.46204	1.72186	2.11678	0.974386	0.625835	0.23234	0.928029	0.788271	0.733496	0.227127	0.907407
Tanzania	Ikonde	Forest Reserve	Not Reported	Forest Reserve	0	0	0	NA	NA	NA	NA	NA	NA	NA	NA	NA	NA	NA	NA	NA	NA	NA	NA	NA	NA
Tanzania	Ikorongo G.R.	Game reserve	Not Reported	Wildlife Management	490	246	192	-8.96106	0.866852	5.89885	1.10255	2.82651	-6.44903	1.4668	5.23615	1.09551	1.58417	0.518748	1.03182	0.173895	0.913744	0.619981	0.645565	0.163136	0.68902
Tanzania	Ikuru	Forest Reserve	Not Reported	Forest Reserve	NA	NA	NA	NA	NA	NA	NA	NA	NA	NA	NA	NA	NA	NA	NA	NA	NA	NA	NA	NA	NA
Tanzania	Ikwamba	Forest Reserve	Ib	National Park	5	5	2	88.2999	93.7394	0.404583	0.696151	4.33881	63.3472	70.2357	0.113557	1.70596	5.06892	9.89519	0.0884566	0.0916053	1.22426	9.05842	0.0207279	0.256499	1.71971
Tanzania	Ilamba	Forest Reserve	Not Reported	Forest Reserve	37	37	13	-80.2049	11.6877	54.5367	28.3166	9.0393	-22.5746	20.6165	16.2331	19.6583	7.29969	2.88042	3.05132	2.65224	2.73717	4.74114	1.01767	1.73729	2.70541
Tanzania	Ilomero Hill	Forest Reserve	Not Reported	Forest Reserve	226	221	212	-46.6125	9.3052	33.3165	17.291	5.31018	3.02438	30.9117	14.0102	10.7275	3.14962	2.53277	1.83102	1.73798	1.87754	4.25706	1.2141	1.00648	1.08975
Tanzania	Ilongafipa	Forest Reserve	Not Reported	Forest Reserve	5	5	3	29.9538	33.5052	0.362318	0.532936	2.65618	-26.1477	3.83354	7.36658	14.852	7.76268	7.80623	0.0721541	0.143013	1.99678	2.08907	1.08303	1.76851	2.98816
Tanzania	Ilonganjaula	Forest Reserve	Not Reported	Forest Reserve	0	0	0	NA	NA	NA	NA	NA	NA	NA	NA	NA	NA	NA	NA	NA	NA	NA	NA	NA	NA
Tanzania	Ilunde	Forest Reserve	Not Reported	Forest Reserve	34	29	19	25.9983	33.5344	0.617566	2.13761	4.78083	-15.2383	28.3708	22.7913	15.7858	5.03198	7.56872	0.114786	0.422119	2.75474	5.6051	1.32479	1.33681	2.07734
Tanzania	Image	Forest Reserve	IV	Forest Reserve	64	64	13	127.946	132.713	0.287564	1.17566	3.30347	76.8506	85.046	1.58954	2.15374	4.45217	10.1395	0.0423523	0.178846	0.934319	8.72155	0.22575	0.322575	1.66091
Tanzania	Ipole WMA	Wildlife management area	Not Reported	Wildlife Management	2033	1410	1172	15.7341	20.8688	1.26251	1.33445	2.53777	-24.6118	13.138	24.4322	10.0067	3.31092	4.97713	0.130184	0.208567	1.66165	3.10768	1.65195	0.944378	1.45031
Tanzania	Irenga	Forest Reserve	Not Reported	Forest Reserve	2	2	0	NA	NA	NA	NA	NA	NA	NA	NA	NA	NA	NA	NA	NA	NA	NA	NA	NA	NA
Tanzania	Iringa	Forest Reserve	Not Reported	Forest Reserve	1	1	0	NA	NA	NA	NA	NA	NA	NA	NA	NA	NA	NA	NA	NA	NA	NA	NA	NA	NA
Tanzania	Irunda	Forest Reserve	Not Reported	Forest Reserve	0	0	0	NA	NA	NA	NA	NA	NA	NA	NA	NA	NA	NA	NA	NA	NA	NA	NA	NA	NA
Tanzania	Irunga	Forest Reserve	Not Reported	Forest Reserve	NA	NA	NA	NA	NA	NA	NA	NA	NA	NA	NA	NA	NA	NA	NA	NA	NA	NA	NA	NA	NA
Tanzania	Irungu	Forest Reserve	Not Reported	Forest Reserve	7	7	1	37.8802	49.5853	1.8225	6.00974	3.87286	17.6541	33.4082	0.697621	6.56634	8.49009	7.76771	0.179264	0.599865	1.84246	6.83452	0.12894	0.828793	3.38406
Tanzania	Isabe	Forest Reserve	Not Reported	Forest Reserve	20	20	1	47.9321	54.5541	0.2261	2.22252	4.17332	-16.0945	9.90711	0	5.54991	20.4517	8.98727	0.0299895	0.246196	1.636	4.44415	0	0.833925	5.97128
Tanzania	Isalala	Forest Reserve	Not Reported	Forest Reserve	90	90	2	25.1922	41.4745	0.290543	9.05154	6.9402	78.1136	81.8201	0.000416119	0.868023	2.83805	7.79875	0.014157	0.99235	2.77317	10.3247	0.000399452	0.107093	1.00983
Tanzania	Isililo	Forest Reserve	Not Reported	Forest Reserve	NA	NA	NA	NA	NA	NA	NA	NA	NA	NA	NA	NA	NA	NA	NA	NA	NA	NA	NA	NA	NA
Tanzania	Ito	Forest Reserve	Not Reported	Forest Reserve	NA	NA	NA	NA	NA	NA	NA	NA	NA	NA	NA	NA	NA	NA	NA	NA	NA	NA	NA	NA	NA
Tanzania	Itobo Dam	Forest Reserve	Not Reported	Forest Reserve	NA	NA	NA	NA	NA	NA	NA	NA	NA	NA	NA	NA	NA	NA	NA	NA	NA	NA	NA	NA	NA
Tanzania	Itulu Hill	Forest Reserve	Not Reported	Forest Reserve	3836	3755	719	35.7591	38.5823	0.262785	0.249348	2.31101	27.8011	40.8881	7.80793	2.67696	2.60211	7.56207	0.0423996	0.0728954	1.8974	6.27439	0.554567	0.304296	1.37664
Tanzania	Ivuna North	Forest Reserve	Not Reported	Forest Reserve	56	56	33	46.5402	52.3977	0.331801	1.19144	4.33421	3.72887	39.9854	11.9599	18.2899	6.00671	10.2761	0.0315107	0.145472	2.32295	7.46004	0.692811	1.44807	2.32202
Tanzania	Ivuna South	Forest Reserve	Not Reported	Forest Reserve	12	12	11	40.3626	43.9055	0.134439	0.298874	3.1096	3.31095	35.0619	12.2072	14.7587	4.785	10.1383	0.0257045	0.0866051	2.12202	7.13808	0.900312	1.44887	2.03746
Tanzania	Iyonda	Forest Reserve	Not Reported	Forest Reserve	2	2	0	NA	NA	NA	NA	NA	NA	NA	NA	NA	NA	NA	NA	NA	NA	NA	NA	NA	NA
Tanzania	Jasini	Forest Reserve	Not Reported	Forest Reserve	NA	NA	NA	NA	NA	NA	NA	NA	NA	NA	NA	NA	NA	NA	NA	NA	NA	NA	NA	NA	NA
Tanzania	Kabingo	Forest Reserve	Not Reported	Forest Reserve	1	1	1	0.937127	4.1681	1.47743	0.272016	1.48153	-0.903773	5.05229	2.31392	0.957261	2.68489	1.15715	0.385421	0.0606964	0.936446	1.89341	0.700811	0.147464	1.6707
Tanzania	Kabungu	Forest Reserve	Not Reported	Forest Reserve	0	0	0	NA	NA	NA	NA	NA	NA	NA	NA	NA	NA	NA	NA	NA	NA	NA	NA	NA	NA
Tanzania	Kagongho	Forest Reserve	Not Reported	Forest Reserve	20	7	7	-17.0341	0.745339	15.0023	1.7644	1.01271	-17.8139	0.496194	13.3701	3.97856	0.961469	0.242962	1.17098	0.185858	0.277957	0.235137	0.97906	0.413863	0.288699
Tanzania	Kahama dam	Forest Reserve	Not Reported	Forest Reserve	0	0	0	NA	NA	NA	NA	NA	NA	NA	NA	NA	NA	NA	NA	NA	NA	NA	NA	NA	NA
Tanzania	Kahe I	Forest Reserve	Not Reported	Forest Reserve	0	0	0	NA	NA	NA	NA	NA	NA	NA	NA	NA	NA	NA	NA	NA	NA	NA	NA	NA	NA
Tanzania	Kahe II	Forest Reserve	Not Reported	Forest Reserve	0	0	0	NA	NA	NA	NA	NA	NA	NA	NA	NA	NA	NA	NA	NA	NA	NA	NA	NA	NA
Tanzania	Kakora	Forest Reserve	Not Reported	Forest Reserve	NA	NA	NA	NA	NA	NA	NA	NA	NA	NA	NA	NA	NA	NA	NA	NA	NA	NA	NA	NA	NA
Tanzania	Kalambo falls	Forest Reserve	Not Reported	Forest Reserve	2	2	0	NA	NA	NA	NA	NA	NA	NA	NA	NA	NA	NA	NA	NA	NA	NA	NA	NA	NA
Tanzania	Kalambo River	Forest Reserve	Not Reported	Forest Reserve	392	384	4	-64.7739	1.16813	41.5642	20.7283	3.64964	-19.1523	7.04136	10.5256	9.1451	6.52293	0.590466	2.62336	1.24676	0.862382	2.20684	1.42322	1.12248	2.34545
Tanzania	Kalangai	Forest Reserve	Not Reported	Forest Reserve	11	10	10	-22.9575	1.15576	10.6812	8.36509	5.06702	-21.3415	5.54875	19.4448	4.94435	2.50107	0.659289	1.30344	1.03525	1.4956	1.2874	1.68833	0.556228	0.923513
Tanzania	Kambai	Forest Reserve	VI	Forest Reserve	2	2	0	NA	NA	NA	NA	NA	NA	NA	NA	NA	NA	NA	NA	NA	NA	NA	NA	NA	NA
Tanzania	Kambona	Forest Reserve	Not Reported	Forest Reserve	0	0	0	NA	NA	NA	NA	NA	NA	NA	NA	NA	NA	NA	NA	NA	NA	NA	NA	NA	NA
Tanzania	Kamwalla I	Forest Reserve	IV	Forest Reserve	0	0	0	NA	NA	NA	NA	NA	NA	NA	NA	NA	NA	NA	NA	NA	NA	NA	NA	NA	NA
Tanzania	Kamwalla II	Forest Reserve	IV	Forest Reserve	0	0	0	NA	NA	NA	NA	NA	NA	NA	NA	NA	NA	NA	NA	NA	NA	NA	NA	NA	NA
Tanzania	Kanga	Forest Reserve	Ib	National Park	55	55	6	-23.0891	22.1941	0.205187	21.1244	23.9536	-6.33675	33.7503	3.39892	26.6021	10.086	3.84251	0.0102938	2.20947	5.20638	6.0898	0.198852	2.23575	3.43149
Tanzania	Kankoma	Forest Reserve	Not Reported	Forest Reserve	NA	NA	NA	NA	NA	NA	NA	NA	NA	NA	NA	NA	NA	NA	NA	NA	NA	NA	NA	NA	NA
Tanzania	Kantale	Forest Reserve	Not Reported	Forest Reserve	NA	NA	NA	NA	NA	NA	NA	NA	NA	NA	NA	NA	NA	NA	NA	NA	NA	NA	NA	NA	NA
Tanzania	Karitu	Forest Reserve	Not Reported	Forest Reserve	233	233	225	-84.1131	3.56128	18.0139	55.6872	13.9733	21.1338	53.9978	7.00197	21.4484	4.41359	1.65507	1.05798	4.46253	3.46286	7.22479	0.449219	1.67455	1.44262
Tanzania	Kasanga	Forest Reserve	VI	Forest Reserve	0	0	0	NA	NA	NA	NA	NA	NA	NA	NA	NA	NA	NA	NA	NA	NA	NA	NA	NA	NA
Tanzania	Katavi National Park	National Park	II	National Park	3363	2879	1935	8.69949	15.3301	0.492401	1.86827	4.26991	-23.9325	13.0682	25.148	8.21725	3.6354	4.31537	0.113036	0.364338	2.36027	3.16993	1.74327	0.88507	1.61785
Tanzania	Katundu	Forest Reserve	Not Reported	Forest Reserve	29	29	29	-19.4014	10.0188	7.2607	11.868	10.2915	-42.0383	14.0008	27.1005	21.4872	7.45148	4.10217	0.583229	1.69264	4.24822	3.70436	1.67512	2.24887	2.95784
Tanzania	Kazimzumbwi	Forest Reserve	Not Reported	Forest Reserve	28	19	3	-56.5459	2.30794	31.4185	25.2696	2.16571	0.122639	16.3263	8.54602	4.20648	3.45119	0.73898	2.14754	2.26077	0.770513	3.4386	0.942814	0.582302	1.60055
Tanzania	Kiamawe	Forest Reserve	Not Reported	Forest Reserve	1	1	0	NA	NA	NA	NA	NA	NA	NA	NA	NA	NA	NA	NA	NA	NA	NA	NA	NA	NA
Tanzania	Kiav Island	Forest Reserve	Not Reported	Forest Reserve	NA	NA	NA	NA	NA	NA	NA	NA	NA	NA	NA	NA	NA	NA	NA	NA	NA	NA	NA	NA	NA
Tanzania	Kibao	Forest Reserve	Not Reported	Forest Reserve	0	0	0	NA	NA	NA	NA	NA	NA	NA	NA	NA	NA	NA	NA	NA	NA	NA	NA	NA	NA
Tanzania	Kibwezi	Forest Reserve	Not Reported	Forest Reserve	NA	NA	NA	NA	NA	NA	NA	NA	NA	NA	NA	NA	NA	NA	NA	NA	NA	NA	NA	NA	NA
Tanzania	Kichi Hills	Forest Reserve	Not Reported	Forest Reserve	128	128	24	-27.7345	7.1167	0.0526327	9.48677	25.3118	-21.8563	18.3716	11.8864	12.6035	15.738	3.51344	0.0129138	1.397	6.47545	4.65276	0.535035	1.385	4.28848
Tanzania	Kigogo	Forest Reserve	IV	Forest Reserve	12	12	5	84.8882	87.9145	0	0.0421484	2.98418	61.2274	70.0159	0.791822	3.45912	4.53754	10.3612	0	0.0147591	1.02277	9.64737	0.0317528	0.259901	1.65961
Tanzania	Kigongkwe	Forest Reserve	Not Reported	Forest Reserve	21	20	1	-63.7484	-0.103571	60.5857	0.276615	2.78247	-3.65353	0.275654	1.54078	1.04765	1.34076	0.031611	4.80886	0.0519178	0.204268	0.261598	0.295264	0.136758	0.493963
Tanzania	Kihanga	Forest Reserve	Not Reported	Forest Reserve	NA	NA	NA	NA	NA	NA	NA	NA	NA	NA	NA	NA	NA	NA	NA	NA	NA	NA	NA	NA	NA
Tanzania	Kihiriri	Forest Reserve	Not Reported	Forest Reserve	NA	NA	NA	NA	NA	NA	NA	NA	NA	NA	NA	NA	NA	NA	NA	NA	NA	NA	NA	NA	NA
Tanzania	Kikale	Forest Reserve	Not Reported	Forest Reserve	NA	NA	NA	NA	NA	NA	NA	NA	NA	NA	NA	NA	NA	NA	NA	NA	NA	NA	NA	NA	NA
Tanzania	Kikoka	Forest Reserve	Not Reported	Forest Reserve	6	6	0	NA	NA	NA	NA	NA	NA	NA	NA	NA	NA	NA	NA	NA	NA	NA	NA	NA	NA
Tanzania	Kikongoloi	Forest Reserve	Not Reported	Forest Reserve	0	0	0	NA	NA	NA	NA	NA	NA	NA	NA	NA	NA	NA	NA	NA	NA	NA	NA	NA	NA
Tanzania	Kikongoro	Forest Reserve	Not Reported	Forest Reserve	NA	NA	NA	NA	NA	NA	NA	NA	NA	NA	NA	NA	NA	NA	NA	NA	NA	NA	NA	NA	NA
Tanzania	Kikuru	Forest Reserve	Not Reported	Forest Reserve	39	35	13	9.09484	17.9603	1.57585	2.52461	4.76503	-14.1758	9.87252	11.271	7.55765	5.21962	3.88433	0.251085	0.35892	1.97934	2.68851	1.17124	0.880629	2.12351
Tanzania	Kilengwe	Forest Reserve	Not Reported	Forest Reserve	1	1	1	-8.87582	0.261063	4.95327	2.69944	1.48418	-8.9515	-0.00876402	7.70296	0.267264	0.972516	0.221303	0.749083	0.293057	0.373207	0.0242546	0.895186	0.0343431	0.135122
Tanzania	Kileo East	Forest Reserve	III	Forest Reserve	NA	NA	NA	NA	NA	NA	NA	NA	NA	NA	NA	NA	NA	NA	NA	NA	NA	NA	NA	NA	NA
Tanzania	Kilimanjaro National Park and World Heritage Site	World Heritage Site	Not Applicable	National Park	486	239	4	25.2345	27.0549	0.388096	0.97373	0.458578	70.7645	71.6852	0.0681702	0.481784	0.370769	2.58869	0.051306	0.0921563	0.205238	5.68008	0.00999757	0.0410788	0.122228
Tanzania	Kilindi	Forest Reserve	IV	Forest Reserve	38	38	3	-8.57944	19.8034	5.10477	14.0704	9.20771	-15.4638	20.5962	6.99985	17.1204	11.9397	3.55596	0.629555	1.49389	2.72508	4.41447	0.596966	1.95964	3.49848
Tanzania	Kilombero	Forest Reserve	Not Reported	Forest Reserve	1146	1141	300	21.1307	45.4636	0.872318	12.3491	11.1115	31.3936	58.0818	5.63753	13.0111	8.03953	6.13592	0.0860296	1.19985	3.24854	7.39039	0.224213	0.978049	2.63928
Tanzania	Kimboza	Forest Reserve	IV	Forest Reserve	1	1	1	-21.5771	11.7492	0.750542	17.7316	14.8441	-15.3023	22.211	5.68081	23.1222	8.71026	3.8506	0.161002	2.48157	4.8284	5.5061	0.491347	2.44161	3.40515
Tanzania	Kindoroko	Forest Reserve	Not Reported	Forest Reserve	1	1	0	NA	NA	NA	NA	NA	NA	NA	NA	NA	NA	NA	NA	NA	NA	NA	NA	NA	NA
Tanzania	Kingoma	Forest Reserve	Not Reported	Forest Reserve	7	7	7	-31.7521	13.8344	13.8738	26.8084	4.90427	-18.059	11.025	12.178	10.1271	6.77881	2.67635	1.27151	2.36336	1.82772	3.21006	1.08171	1.22729	2.81882
Tanzania	Kingongoro	Forest Reserve	Not Reported	Forest Reserve	NA	NA	NA	NA	NA	NA	NA	NA	NA	NA	NA	NA	NA	NA	NA	NA	NA	NA	NA	NA	NA
Tanzania	Kipembawe	Forest Reserve	Not Reported	Forest Reserve	19	19	17	15.6812	38.7779	2.59514	13.7197	6.7818	15.5441	41.7294	9.97437	11.1751	5.03587	8.62148	0.158693	1.29463	3.39782	8.08356	0.527285	1.07422	2.29602
Tanzania	Kipengere Range	Forest Reserve	Not Reported	Forest Reserve	285	144	5	13.411	22.2787	2.74482	3.75039	2.37248	13.1532	28.8012	6.68408	5.97704	2.98691	2.8943	0.337926	0.461284	0.947461	3.74492	0.692469	0.620205	1.13639
Tanzania	Kipo	Forest Reserve	Not Reported	Forest Reserve	0	0	0	NA	NA	NA	NA	NA	NA	NA	NA	NA	NA	NA	NA	NA	NA	NA	NA	NA	NA
Tanzania	Kiranga Hengae	Forest Reserve	Not Reported	Forest Reserve	1	1	0	NA	NA	NA	NA	NA	NA	NA	NA	NA	NA	NA	NA	NA	NA	NA	NA	NA	NA
Tanzania	Kiranzi Kitunguu	Forest Reserve	Not Reported	Forest Reserve	4	4	4	60.6684	75.0368	0.88933	7.06016	6.4189	73.6631	85.1087	0.903468	3.85846	6.68367	8.24796	0.0717404	0.744255	1.96903	8.95176	0.0883053	0.398644	1.83456
Tanzania	Kiriguru	Forest Reserve	Not Reported	Forest Reserve	0	0	0	NA	NA	NA	NA	NA	NA	NA	NA	NA	NA	NA	NA	NA	NA	NA	NA	NA	NA
Tanzania	Kisima Gonja	Forest Reserve	IV	Forest Reserve	6	6	1	63.4715	72.7549	0	1.23174	8.05169	40.5048	58.1904	0	6.02636	11.6592	9.74684	0	0.230761	2.64619	8.4944	0	0.540668	3.52769
Tanzania	Kisinga Lugaro	Forest Reserve	IV	Forest Reserve	146	146	37	26.3022	51.6741	0.483851	15.1905	9.69755	33.6925	60.2072	3.58835	16.0352	6.89111	7.62892	0.0345839	1.23444	3.04564	8.13854	0.15053	1.02546	2.38472
Tanzania	Kisiwani	Forest Reserve	Not Reported	Forest Reserve	0	0	0	NA	NA	NA	NA	NA	NA	NA	NA	NA	NA	NA	NA	NA	NA	NA	NA	NA	NA
Tanzania	Kitapilimwa	Forest Reserve	Not Reported	Forest Reserve	38	32	3	64.9948	66.0407	0.0757272	0.0803284	0.88986	67.8853	69.6612	0.257118	0.330783	1.18798	8.59007	0.0163998	0.0216234	0.489862	9.79412	0.0486137	0.0605399	0.698483
Tanzania	Kitara Ridge	Forest Reserve	Not Reported	Forest Reserve	0	0	0	NA	NA	NA	NA	NA	NA	NA	NA	NA	NA	NA	NA	NA	NA	NA	NA	NA	NA
Tanzania	Kitivo North	Forest Reserve	Not Reported	Forest Reserve	NA	NA	NA	NA	NA	NA	NA	NA	NA	NA	NA	NA	NA	NA	NA	NA	NA	NA	NA	NA	NA
Tanzania	Kitivo South	Forest Reserve	Not Reported	Forest Reserve	NA	NA	NA	NA	NA	NA	NA	NA	NA	NA	NA	NA	NA	NA	NA	NA	NA	NA	NA	NA	NA
Tanzania	Kitonbeine	Forest Reserve	Not Reported	Forest Reserve	46	46	0	NA	NA	NA	NA	NA	NA	NA	NA	NA	NA	NA	NA	NA	NA	NA	NA	NA	NA
Tanzania	Kitope Hill	Forest Reserve	Not Reported	Forest Reserve	25	25	19	-19.6099	14.8987	0.48288	16.3841	17.6416	-95.2262	10.5646	33.7469	63.7103	8.33363	4.64784	0.0211143	1.65288	4.92791	2.53798	1.66942	4.06295	2.43334
Tanzania	Kitulanghalo	Forest Reserve	IV	Forest Reserve	24	21	16	-12.1141	4.43269	3.55537	7.12241	5.86896	-8.83266	7.1871	4.71953	7.17021	4.13003	2.24734	0.700559	0.882897	2.75985	2.44916	0.645556	0.881846	1.9978
Tanzania	Kitulio	Forest Reserve	Not Reported	Forest Reserve	0	0	0	NA	NA	NA	NA	NA	NA	NA	NA	NA	NA	NA	NA	NA	NA	NA	NA	NA	NA
Tanzania	Kitweli	Forest Reserve	Not Reported	Forest Reserve	0	0	0	NA	NA	NA	NA	NA	NA	NA	NA	NA	NA	NA	NA	NA	NA	NA	NA	NA	NA
Tanzania	Kiutu	Forest Reserve	Not Reported	Forest Reserve	NA	NA	NA	NA	NA	NA	NA	NA	NA	NA	NA	NA	NA	NA	NA	NA	NA	NA	NA	NA	NA
Tanzania	Kiverenge	Forest Reserve	IV	Forest Reserve	9	9	0	NA	NA	NA	NA	NA	NA	NA	NA	NA	NA	NA	NA	NA	NA	NA	NA	NA	NA
Tanzania	Kiwengoma	Forest Reserve	Not Reported	Forest Reserve	25	25	1	-43.6397	2.00971	0.000941176	20.7982	24.8502	66.787	67.6186	0.00216258	0.0515712	0.777868	1.43631	0.000161765	3.60566	6.7213	10.2621	0.00144578	0.0178313	0.480519
Tanzania	Kiwengwa Pongwe	Forest Reserve	Not Reported	Forest Reserve	NA	NA	NA	NA	NA	NA	NA	NA	NA	NA	NA	NA	NA	NA	NA	NA	NA	NA	NA	NA	NA
Tanzania	Kizigo G.R. (C)	Game reserve	IV	Wildlife Management	4963	4904	1845	6.40165	17.7919	0.413257	3.74765	7.22932	-1.88572	21.5328	12.7069	6.20356	4.50804	5.78393	0.0772073	0.685383	3.74907	5.4385	0.835879	0.648653	2.47723
Tanzania	Koko Hill	Forest Reserve	Ib	National Park	0	0	0	NA	NA	NA	NA	NA	NA	NA	NA	NA	NA	NA	NA	NA	NA	NA	NA	NA	NA
Tanzania	Kome Island	Forest Reserve	Not Reported	Forest Reserve	2	2	0	NA	NA	NA	NA	NA	NA	NA	NA	NA	NA	NA	NA	NA	NA	NA	NA	NA	NA
Tanzania	Kome	Forest Reserve	Not Reported	Forest Reserve	20	19	0	NA	NA	NA	NA	NA	NA	NA	NA	NA	NA	NA	NA	NA	NA	NA	NA	NA	NA
Tanzania	Konga	Forest Reserve	Not Reported	Forest Reserve	NA	NA	NA	NA	NA	NA	NA	NA	NA	NA	NA	NA	NA	NA	NA	NA	NA	NA	NA	NA	NA
Tanzania	Korogwe Fuel	Forest Reserve	Not Reported	Forest Reserve	84	83	37	10.778	22.6854	5.7636	2.13368	4.01016	-26.2858	10.1658	22.4822	7.70905	6.26048	6.45069	0.660081	0.37458	2.47437	3.31829	1.8489	0.936636	2.65002
Tanzania	Kungwe Bay	Forest Reserve	Not Reported	Forest Reserve	34	34	10	38.5096	47.7207	0.525223	4.36423	4.32164	31.1215	42.4842	0.84895	5.00478	5.50891	7.72597	0.0872195	0.431215	1.92015	7.43575	0.142547	0.505704	2.30931
Tanzania	Kurwirwi	Forest Reserve	Not Reported	Forest Reserve	9	9	1	-79.803	7.97009	14.2775	62.6711	10.8245	-57.8114	1.51391	10.2249	30.6585	18.442	3.00783	1.0448	4.59626	3.24893	0.812615	1.05307	4.00968	4.14733
Tanzania	Kwamarukanga	Forest Reserve	Not Reported	Forest Reserve	0	0	0	NA	NA	NA	NA	NA	NA	NA	NA	NA	NA	NA	NA	NA	NA	NA	NA	NA	NA
Tanzania	Kwamgumi	Forest Reserve	IV	Forest Reserve	8	8	2	47.1604	58.0274	0.00198545	3.36297	7.50201	51.8335	68.7009	0	7.12544	9.74191	6.73772	0.000651927	0.394152	2.18877	7.9987	0	0.630477	2.73074
Tanzania	Kwamrimba	Forest Reserve	IV	Forest Reserve	4	4	0	NA	NA	NA	NA	NA	NA	NA	NA	NA	NA	NA	NA	NA	NA	NA	NA	NA	NA
Tanzania	Kwangola	Forest Reserve	Not Reported	Forest Reserve	1	1	0	NA	NA	NA	NA	NA	NA	NA	NA	NA	NA	NA	NA	NA	NA	NA	NA	NA	NA
Tanzania	Kwani	Forest Reserve	Not Reported	Forest Reserve	3	3	3	-27.5468	1.32351	15.5057	6.35456	7.01006	1.63737	6.95633	0.323488	0.934502	4.06097	1.10606	2.17295	0.867564	2.55087	3.65295	0.123361	0.250518	3.07995
Tanzania	Kwasumba	Forest Reserve	Not Reported	Forest Reserve	15	15	7	-123.12	1.75388	40.6389	74.8239	9.41141	-105.37	11.2112	86.1227	26.8083	3.65006	0.999707	2.01312	5.83305	2.54412	2.53751	4.56589	2.18103	1.18876
Tanzania	Kwekanda	Forest Reserve	Not Reported	Forest Reserve	NA	NA	NA	NA	NA	NA	NA	NA	NA	NA	NA	NA	NA	NA	NA	NA	NA	NA	NA	NA	NA
Tanzania	Kwembago	Forest Reserve	Not Reported	Forest Reserve	NA	NA	NA	NA	NA	NA	NA	NA	NA	NA	NA	NA	NA	NA	NA	NA	NA	NA	NA	NA	NA
Tanzania	Kwizu	Forest Reserve	Not Reported	Forest Reserve	20	20	0	NA	NA	NA	NA	NA	NA	NA	NA	NA	NA	NA	NA	NA	NA	NA	NA	NA	NA
Tanzania	Kyanyari	Forest Reserve	Not Reported	Forest Reserve	16	16	2	-2.3267	0.0343003	1.65427	0.0408562	0.665881	-1.67531	0.208319	1.09644	0.0228078	0.764382	0.0650223	0.347373	0.00733892	0.200059	0.197085	0.33309	0.00658804	0.349032
Tanzania	Kyejo	Forest Reserve	Not Reported	Forest Reserve	1	1	0	NA	NA	NA	NA	NA	NA	NA	NA	NA	NA	NA	NA	NA	NA	NA	NA	NA	NA
Tanzania	Kyosa	Forest Reserve	Not Reported	Forest Reserve	2	2	0	NA	NA	NA	NA	NA	NA	NA	NA	NA	NA	NA	NA	NA	NA	NA	NA	NA	NA
Tanzania	Lake Duluti	Forest Reserve	Not Reported	Forest Reserve	NA	NA	NA	NA	NA	NA	NA	NA	NA	NA	NA	NA	NA	NA	NA	NA	NA	NA	NA	NA	NA
Tanzania	Lake Manyara National Park	National Park	II	National Park	16	10	0	NA	NA	NA	NA	NA	NA	NA	NA	NA	NA	NA	NA	NA	NA	NA	NA	NA	NA
Tanzania	Lake Rukwa G.R	Game reserve	Not Reported	Wildlife Management	1646	1591	310	42.1104	46.4638	0.127774	1.18953	3.03608	-1.32891	29.5152	17.4968	9.08975	4.25751	8.12179	0.0282867	0.207695	1.56589	6.51448	1.14975	0.992538	2.246
Tanzania	Ligamba	Forest Reserve	Not Reported	Forest Reserve	NA	NA	NA	NA	NA	NA	NA	NA	NA	NA	NA	NA	NA	NA	NA	NA	NA	NA	NA	NA	NA
Tanzania	Lionja	Forest Reserve	Not Reported	Forest Reserve	245	245	240	33.3455	39.7772	0.717972	1.84756	3.86623	-39.8748	17.1384	27.123	23.216	6.67417	8.13974	0.0457628	0.276816	2.10338	4.30941	1.64679	2.25995	2.64505
Tanzania	Liparamba G.R	Game reserve	Not Reported	Wildlife Management	388	371	189	-4.11691	15.0899	0.733885	5.973	12.4999	-33.2608	17.2749	19.7955	21.3303	9.40991	5.01979	0.131426	0.95914	5.11161	4.68043	1.19456	1.78263	3.55587
Tanzania	Liteho	Forest Reserve	Not Reported	Forest Reserve	6	6	6	-35.401	6.23059	4.58579	23.0237	14.0221	16.8149	38.0379	2.13309	13.1712	5.91872	2.26112	0.547801	3.54184	4.40576	5.8728	0.236213	1.55386	2.28652
Tanzania	Litipo	Forest Reserve	Not Reported	Forest Reserve	2	2	0	NA	NA	NA	NA	NA	NA	NA	NA	NA	NA	NA	NA	NA	NA	NA	NA	NA	NA
Tanzania	Litoni	Forest Reserve	Not Reported	Forest Reserve	0	0	0	NA	NA	NA	NA	NA	NA	NA	NA	NA	NA	NA	NA	NA	NA	NA	NA	NA	NA
Tanzania	Livingstone	Forest Reserve	Not Reported	Forest Reserve	190	190	6	21.0355	43.7572	0.442672	13.4365	8.84262	23.1901	43.243	0.444665	10.59	9.01823	6.29903	0.0636598	1.17439	2.44337	6.1345	0.0787318	0.985592	2.7565
Tanzania	Liwale WMA	Wildlife management area	Not Reported	Wildlife Management	2092	2015	786	5.51228	12.9563	1.1781	1.24711	5.01879	-3.74143	10.2698	7.5294	2.09578	4.386	3.6511	0.335697	0.281111	2.76412	3.36153	0.808644	0.30657	2.49462
Tanzania	Liwili/Kiteza/Lwekea	Forest Reserve	Not Reported	Forest Reserve	2	2	0	NA	NA	NA	NA	NA	NA	NA	NA	NA	NA	NA	NA	NA	NA	NA	NA	NA	NA
Tanzania	Loasi river	Forest Reserve	Not Reported	Forest Reserve	312	312	59	55.1268	70.3702	4.04328	7.78296	3.41715	29.0869	62.9361	10.331	19.1852	4.33289	8.28912	0.322166	0.677243	1.18624	7.46476	0.623806	1.42272	1.40406
Tanzania	Lohombero/Luwengu	Forest Reserve	Not Reported	Forest Reserve	366	366	236	9.77679	18.9507	0.346549	2.16892	6.65842	-19.1408	21.1008	22.2404	11.6618	6.33952	6.87491	0.0549311	0.457222	4.21745	5.60435	1.25339	1.22454	3.01629
Tanzania	Loliondo I	Forest Reserve	Not Reported	Forest Reserve	25	25	7	17.6752	34.1428	2.46177	5.05741	8.94842	43.7732	51.6425	0.736533	2.35237	4.78042	6.57155	0.209085	0.70892	3.55425	8.31441	0.0959321	0.367366	2.1484
Tanzania	Long'isont	Forest Reserve	Not Reported	Forest Reserve	0	0	0	NA	NA	NA	NA	NA	NA	NA	NA	NA	NA	NA	NA	NA	NA	NA	NA	NA	NA
Tanzania	Longido	Forest Reserve	Not Reported	Forest Reserve	12	12	1	-25.2917	23.6893	5.04112	27.9549	15.985	6.86656	30.132	5.55556e-05	6.73017	16.5352	4.83664	0.247856	2.05135	3.93787	5.85149	6.96749e-06	0.831501	4.31882
Tanzania	Lubaga	Forest Reserve	Not Reported	Forest Reserve	NA	NA	NA	NA	NA	NA	NA	NA	NA	NA	NA	NA	NA	NA	NA	NA	NA	NA	NA	NA	NA
Tanzania	Lugufu	Forest Reserve	Not Reported	Forest Reserve	80	80	59	3.93109	37.4747	19.5396	10.7413	3.26269	-74.5631	12.9431	57.9288	24.7118	4.86558	6.11057	1.01026	1.02417	1.37312	2.86268	3.07489	2.08942	1.76228
Tanzania	Luiche	Forest Reserve	Not Reported	Forest Reserve	30	24	11	3.19543	6.07635	0.657587	0.363733	1.8596	-2.61299	6.25498	3.3977	2.31206	3.15821	1.78442	0.227273	0.0810005	1.14682	1.68742	0.601504	0.327035	1.37018
Tanzania	Lukoka Hill	Forest Reserve	Not Reported	Forest Reserve	NA	NA	NA	NA	NA	NA	NA	NA	NA	NA	NA	NA	NA	NA	NA	NA	NA	NA	NA	NA	NA
Tanzania	Lukwati	Forest Reserve	Not Reported	Forest Reserve	2048	2047	470	59.5931	61.9606	0.0623112	0.355952	1.94929	44.9498	51.2027	2.07917	1.54614	2.62759	9.49667	0.0146321	0.0754846	1.08337	10.2748	0.131371	0.182203	1.57675
Tanzania	Lukwika-Lumesule G.R.	Game reserve	Not Reported	Wildlife Management	276	274	196	25.0821	33.0194	2.14044	1.65855	4.13831	-3.5798	18.3902	7.76314	7.67495	6.53188	7.08399	0.241505	0.327996	2.40244	5.7592	0.549416	0.913597	3.51817
Tanzania	Lungonya	Forest Reserve	Not Reported	Forest Reserve	1729	1400	936	-13.5193	3.73748	4.2455	4.99033	8.021	0.291257	17.068	8.24643	5.29977	3.23051	2.09189	0.616665	0.791176	3.2721	3.62563	0.665653	0.579483	1.63467
Tanzania	Lupa North	Forest Reserve	Not Reported	Forest Reserve	8	8	8	19.8631	39.2442	4.52975	10.0062	4.84508	-127.395	7.43782	63.2666	66.6692	4.89745	7.96368	0.298011	0.889948	2.35228	1.69006	2.86272	4.15537	1.37461
Tanzania	Lushoto	Forest Reserve	Not Reported	Forest Reserve	NA	NA	NA	NA	NA	NA	NA	NA	NA	NA	NA	NA	NA	NA	NA	NA	NA	NA	NA	NA	NA
Tanzania	Lusungulu	Forest Reserve	Not Reported	Forest Reserve	13	10	3	-2.41642	8.24878	3.76354	2.78417	4.11748	-12.3542	18.0036	11.5658	13.6524	5.13968	2.28736	0.561056	0.407997	1.6577	3.62013	1.144	1.75285	2.10124
Tanzania	Lwafi-Nkamba G.R.	Game reserve	Not Reported	Wildlife Management	2074	1981	321	45.8476	49.6315	1.14304	0.90602	1.73482	5.66049	29.4085	12.6405	7.58239	3.52512	7.82981	0.1304	0.117087	0.937097	4.84913	0.937768	0.753421	1.40875
Tanzania	Lwenza	Forest Reserve	Not Reported	Forest Reserve	24	24	2	26.951	45.6866	4.49272	9.9106	4.33227	-14.8498	9.18296	4.07475	14.0158	5.94224	6.24047	0.564791	1.23609	1.82887	1.91487	0.552902	1.46779	1.88644
Tanzania	Lyambo Hill	Forest Reserve	Not Reported	Forest Reserve	169	151	0	NA	NA	NA	NA	NA	NA	NA	NA	NA	NA	NA	NA	NA	NA	NA	NA	NA	NA
Tanzania	Maasi	Forest Reserve	Not Reported	Forest Reserve	NA	NA	NA	NA	NA	NA	NA	NA	NA	NA	NA	NA	NA	NA	NA	NA	NA	NA	NA	NA	NA
Tanzania	Mabundi Mtwange	Forest Reserve	Not Reported	Forest Reserve	0	0	0	NA	NA	NA	NA	NA	NA	NA	NA	NA	NA	NA	NA	NA	NA	NA	NA	NA	NA
Tanzania	Madenge	Forest Reserve	Not Reported	Forest Reserve	5	5	1	-65.1249	13.341	50.8987	22.9932	4.57408	48.2	50.7288	0.0043967	0.572004	1.95235	2.19118	3.43082	2.19281	1.57265	8.9756	0.00538517	0.103839	1.20674
Tanzania	Mafi Hill	Forest Reserve	VI	Forest Reserve	31	31	8	23.8937	47.5198	11.2345	7.68609	4.70555	9.44657	28.5716	6.74366	5.57694	6.8044	5.82487	0.813188	0.831173	1.80561	4.98545	0.600138	0.62488	2.58729
Tanzania	Mafifi	Forest Reserve	Not Reported	Forest Reserve	NA	NA	NA	NA	NA	NA	NA	NA	NA	NA	NA	NA	NA	NA	NA	NA	NA	NA	NA	NA	NA
Tanzania	Mafleta	Forest Reserve	Not Reported	Forest Reserve	NA	NA	NA	NA	NA	NA	NA	NA	NA	NA	NA	NA	NA	NA	NA	NA	NA	NA	NA	NA	NA
Tanzania	Mafwomero	Forest Reserve	Not Reported	Forest Reserve	38	38	4	-12.0843	16.7406	6.6885	12.5822	9.5542	10.769	29.956	6.74842	6.18962	6.24892	4.53175	0.896761	1.58552	3.8729	5.42837	0.813963	0.789037	2.50016
Tanzania	Magambazi	Forest Reserve	Not Reported	Forest Reserve	1	1	0	NA	NA	NA	NA	NA	NA	NA	NA	NA	NA	NA	NA	NA	NA	NA	NA	NA	NA
Tanzania	Maganda	Forest Reserve	Not Reported	Forest Reserve	NA	NA	NA	NA	NA	NA	NA	NA	NA	NA	NA	NA	NA	NA	NA	NA	NA	NA	NA	NA	NA
Tanzania	Magombera	Forest Reserve	Not Reported	Forest Reserve	2	0	0	NA	NA	NA	NA	NA	NA	NA	NA	NA	NA	NA	NA	NA	NA	NA	NA	NA	NA
Tanzania	Magoroto	Forest Reserve	IV	Forest Reserve	2	2	0	NA	NA	NA	NA	NA	NA	NA	NA	NA	NA	NA	NA	NA	NA	NA	NA	NA	NA
Tanzania	Magroove	Forest Reserve	Not Reported	Forest Reserve	NA	NA	NA	NA	NA	NA	NA	NA	NA	NA	NA	NA	NA	NA	NA	NA	NA	NA	NA	NA	NA
Tanzania	Mahale Mts.National Park	National Park	II	National Park	1368	1366	74	49.3306	53.8933	0.106281	0.825412	3.63097	53.3919	62.3839	1.70065	3.46899	3.82242	9.33399	0.0309366	0.16997	1.99875	9.46442	0.138073	0.367111	1.76401
Tanzania	Mahenge Scarp	Forest Reserve	IV	Forest Reserve	3	3	0	NA	NA	NA	NA	NA	NA	NA	NA	NA	NA	NA	NA	NA	NA	NA	NA	NA	NA
Tanzania	Mahezangulu	Forest Reserve	Not Reported	Forest Reserve	0	0	0	NA	NA	NA	NA	NA	NA	NA	NA	NA	NA	NA	NA	NA	NA	NA	NA	NA	NA
Tanzania	Mahuta	Forest Reserve	Not Reported	Forest Reserve	5	5	0	NA	NA	NA	NA	NA	NA	NA	NA	NA	NA	NA	NA	NA	NA	NA	NA	NA	NA
Tanzania	Maisome	Forest Reserve	Not Reported	Forest Reserve	55	51	0	NA	NA	NA	NA	NA	NA	NA	NA	NA	NA	NA	NA	NA	NA	NA	NA	NA	NA
Tanzania	Makame WMA	Wildlife management area	Not Reported	Wildlife Management	4535	4385	3875	0.524107	19.9674	8.61397	5.0058	5.82353	6.00783	28.0193	12.1185	5.17512	4.71785	5.72978	0.509183	0.58377	3.07185	5.68304	0.672402	0.606854	2.35344
Tanzania	Makere South	Forest Reserve	Not Reported	Forest Reserve	679	672	315	-118.572	4.68454	92.4773	25.5576	5.22149	-41.3329	18.5241	39.4998	16.1268	4.23041	1.57569	4.8051	2.26152	1.68756	3.48362	2.43899	1.47508	1.60982
Tanzania	Makonde Scarp I	Forest Reserve	Not Reported	Forest Reserve	17	17	0	NA	NA	NA	NA	NA	NA	NA	NA	NA	NA	NA	NA	NA	NA	NA	NA	NA	NA
Tanzania	Makonde Scarp II	Forest Reserve	Not Reported	Forest Reserve	28	28	2	28.2279	50.0638	4.07167	13.307	4.45722	50.6039	58.3031	0.785818	3.80496	3.10841	6.35667	0.417015	1.49677	1.67746	7.61024	0.0901646	0.44759	1.366
Tanzania	Makonde Scarp III	Forest Reserve	Not Reported	Forest Reserve	4	4	0	NA	NA	NA	NA	NA	NA	NA	NA	NA	NA	NA	NA	NA	NA	NA	NA	NA	NA
Tanzania	Malehi	Forest Reserve	Not Reported	Forest Reserve	352	352	35	-7.9263	9.02638	2.72962	3.95034	10.2727	-9.81898	8.09276	4.33892	4.82803	8.74478	4.25071	0.288091	0.760401	4.69713	4.18776	0.466679	0.735565	4.54688
Tanzania	Malenga	Forest Reserve	Not Reported	Forest Reserve	0	0	0	NA	NA	NA	NA	NA	NA	NA	NA	NA	NA	NA	NA	NA	NA	NA	NA	NA	NA
Tanzania	Malya stock farm	Forest Reserve	Not Reported	Forest Reserve	NA	NA	NA	NA	NA	NA	NA	NA	NA	NA	NA	NA	NA	NA	NA	NA	NA	NA	NA	NA	NA
Tanzania	Mamani	Forest Reserve	Not Reported	Forest Reserve	3	3	0	NA	NA	NA	NA	NA	NA	NA	NA	NA	NA	NA	NA	NA	NA	NA	NA	NA	NA
Tanzania	Mamboto	Forest Reserve	Not Reported	Forest Reserve	349	348	250	54.9518	59.3961	0.0522841	0.858509	3.53345	68.8416	81.6063	3.91338	5.75449	3.09688	9.95783	0.00836602	0.119646	1.66373	9.79889	0.25004	0.471901	1.17625
Tanzania	Mamboto	Forest Reserve	Not Reported	Forest Reserve	NA	NA	NA	NA	NA	NA	NA	NA	NA	NA	NA	NA	NA	NA	NA	NA	NA	NA	NA	NA	NA
Tanzania	Mamboto	Forest Reserve	Not Reported	Forest Reserve	0	0	0	NA	NA	NA	NA	NA	NA	NA	NA	NA	NA	NA	NA	NA	NA	NA	NA	NA	NA
Tanzania	Mamboto	Forest Reserve	Not Reported	Forest Reserve	1	1	0	NA	NA	NA	NA	NA	NA	NA	NA	NA	NA	NA	NA	NA	NA	NA	NA	NA	NA
Tanzania	Mamboto	Forest Reserve	Not Reported	Forest Reserve	15	15	0	NA	NA	NA	NA	NA	NA	NA	NA	NA	NA	NA	NA	NA	NA	NA	NA	NA	NA
Tanzania	Mamboya	Forest Reserve	Ib	National Park	0	0	0	NA	NA	NA	NA	NA	NA	NA	NA	NA	NA	NA	NA	NA	NA	NA	NA	NA	NA
Tanzania	Mamiwa Kisara South	Forest Reserve	IV	Forest Reserve	47	47	2	53.9817	61.2086	0.901419	1.41514	4.91035	55.4666	62.3179	0.105465	2.13665	4.60922	7.88545	0.173511	0.232229	1.86396	8.36879	0.0178734	0.283566	1.96861
Tanzania	Manga	Forest Reserve	IV	Forest Reserve	7	7	6	-44.2915	9.07691	1.07654	25.2617	27.0301	-13.2675	20.955	0.0872511	12.1312	22.0041	3.77732	0.0733608	2.81652	6.97121	5.64375	0.00820063	1.63237	6.36949
Tanzania	Mangala	Forest Reserve	Not Reported	Forest Reserve	NA	NA	NA	NA	NA	NA	NA	NA	NA	NA	NA	NA	NA	NA	NA	NA	NA	NA	NA	NA	NA
Tanzania	Mangalisa	Forest Reserve	IV	Forest Reserve	41	41	2	-34.6293	10.1445	6.7076	17.4777	20.5885	-33.8314	12.9513	4.73766	22.2167	19.8284	2.99324	0.933675	2.24671	5.26401	3.78578	0.521059	2.37521	4.75886
Tanzania	Mangove	Forest Reserve	Not Reported	Forest Reserve	NA	NA	NA	NA	NA	NA	NA	NA	NA	NA	NA	NA	NA	NA	NA	NA	NA	NA	NA	NA	NA
Tanzania	Mangrove	Forest Reserve	Not Reported	Forest Reserve	NA	NA	NA	NA	NA	NA	NA	NA	NA	NA	NA	NA	NA	NA	NA	NA	NA	NA	NA	NA	NA
Tanzania	Mangrove	Forest Reserve	Not Reported	Forest Reserve	NA	NA	NA	NA	NA	NA	NA	NA	NA	NA	NA	NA	NA	NA	NA	NA	NA	NA	NA	NA	NA
Tanzania	Mangrove	Forest Reserve	Not Reported	Forest Reserve	NA	NA	NA	NA	NA	NA	NA	NA	NA	NA	NA	NA	NA	NA	NA	NA	NA	NA	NA	NA	NA
Tanzania	Mangrove	Forest Reserve	Not Reported	Forest Reserve	NA	NA	NA	NA	NA	NA	NA	NA	NA	NA	NA	NA	NA	NA	NA	NA	NA	NA	NA	NA	NA
Tanzania	Mangrove	Forest Reserve	Not Reported	Forest Reserve	NA	NA	NA	NA	NA	NA	NA	NA	NA	NA	NA	NA	NA	NA	NA	NA	NA	NA	NA	NA	NA
Tanzania	Mangrove	Forest Reserve	Not Reported	Forest Reserve	NA	NA	NA	NA	NA	NA	NA	NA	NA	NA	NA	NA	NA	NA	NA	NA	NA	NA	NA	NA	NA
Tanzania	Mangrove	Forest Reserve	Not Reported	Forest Reserve	NA	NA	NA	NA	NA	NA	NA	NA	NA	NA	NA	NA	NA	NA	NA	NA	NA	NA	NA	NA	NA
Tanzania	Mangrove	Forest Reserve	Not Reported	Forest Reserve	NA	NA	NA	NA	NA	NA	NA	NA	NA	NA	NA	NA	NA	NA	NA	NA	NA	NA	NA	NA	NA
Tanzania	Mangrove	Forest Reserve	Not Reported	Forest Reserve	NA	NA	NA	NA	NA	NA	NA	NA	NA	NA	NA	NA	NA	NA	NA	NA	NA	NA	NA	NA	NA
Tanzania	Mangrove	Forest Reserve	Not Reported	Forest Reserve	NA	NA	NA	NA	NA	NA	NA	NA	NA	NA	NA	NA	NA	NA	NA	NA	NA	NA	NA	NA	NA
Tanzania	Mangrove	Forest Reserve	Not Reported	Forest Reserve	NA	NA	NA	NA	NA	NA	NA	NA	NA	NA	NA	NA	NA	NA	NA	NA	NA	NA	NA	NA	NA
Tanzania	Mangrove	Forest Reserve	Not Reported	Forest Reserve	NA	NA	NA	NA	NA	NA	NA	NA	NA	NA	NA	NA	NA	NA	NA	NA	NA	NA	NA	NA	NA
Tanzania	Mangrove	Forest Reserve	Not Reported	Forest Reserve	NA	NA	NA	NA	NA	NA	NA	NA	NA	NA	NA	NA	NA	NA	NA	NA	NA	NA	NA	NA	NA
Tanzania	Mangrove	Forest Reserve	Not Reported	Forest Reserve	NA	NA	NA	NA	NA	NA	NA	NA	NA	NA	NA	NA	NA	NA	NA	NA	NA	NA	NA	NA	NA
Tanzania	Mangrove	Forest Reserve	Not Reported	Forest Reserve	NA	NA	NA	NA	NA	NA	NA	NA	NA	NA	NA	NA	NA	NA	NA	NA	NA	NA	NA	NA	NA
Tanzania	Mangrove	Forest Reserve	Not Reported	Forest Reserve	NA	NA	NA	NA	NA	NA	NA	NA	NA	NA	NA	NA	NA	NA	NA	NA	NA	NA	NA	NA	NA
Tanzania	Mangrove	Forest Reserve	Not Reported	Forest Reserve	NA	NA	NA	NA	NA	NA	NA	NA	NA	NA	NA	NA	NA	NA	NA	NA	NA	NA	NA	NA	NA
Tanzania	Mangrove	Forest Reserve	Not Reported	Forest Reserve	NA	NA	NA	NA	NA	NA	NA	NA	NA	NA	NA	NA	NA	NA	NA	NA	NA	NA	NA	NA	NA
Tanzania	Mangrove	Forest Reserve	Not Reported	Forest Reserve	NA	NA	NA	NA	NA	NA	NA	NA	NA	NA	NA	NA	NA	NA	NA	NA	NA	NA	NA	NA	NA
Tanzania	Mangrove	Forest Reserve	Not Reported	Forest Reserve	NA	NA	NA	NA	NA	NA	NA	NA	NA	NA	NA	NA	NA	NA	NA	NA	NA	NA	NA	NA	NA
Tanzania	Mangrove	Forest Reserve	Not Reported	Forest Reserve	NA	NA	NA	NA	NA	NA	NA	NA	NA	NA	NA	NA	NA	NA	NA	NA	NA	NA	NA	NA	NA
Tanzania	Mangroves along Mbezi	Forest Reserve	Not Reported	Forest Reserve	NA	NA	NA	NA	NA	NA	NA	NA	NA	NA	NA	NA	NA	NA	NA	NA	NA	NA	NA	NA	NA
Tanzania	Manka	Forest Reserve	Not Reported	Forest Reserve	0	0	0	NA	NA	NA	NA	NA	NA	NA	NA	NA	NA	NA	NA	NA	NA	NA	NA	NA	NA
Tanzania	Manongho Hill	Forest Reserve	Not Reported	Forest Reserve	1	1	0	NA	NA	NA	NA	NA	NA	NA	NA	NA	NA	NA	NA	NA	NA	NA	NA	NA	NA
Tanzania	Maposeni	Forest Reserve	Not Reported	Forest Reserve	22	22	12	-10.2119	17.2497	13.0618	9.2987	5.1011	-27.7826	8.79955	12.1405	16.8194	7.62227	4.47524	1.21422	1.08962	2.3101	3.27491	1.04845	1.84923	3.11335
Tanzania	Marenda	Forest Reserve	Not Reported	Forest Reserve	0	0	0	NA	NA	NA	NA	NA	NA	NA	NA	NA	NA	NA	NA	NA	NA	NA	NA	NA	NA
Tanzania	Masagati	Forest Reserve	Not Reported	Forest Reserve	6	6	4	-6.53539	18.8769	0	6.74804	18.6642	-74.6359	11.5022	1.96712	67.142	17.029	4.90141	0	0.861646	5.0637	3.50784	0.156963	4.95179	4.34219
Tanzania	Masanganya	Forest Reserve	Not Reported	Forest Reserve	22	22	16	-77.2112	5.64096	59.134	20.6072	3.11094	-37.6616	12.5224	27.0258	18.1534	5.00478	1.15444	3.82064	1.52624	0.959843	2.68537	2.07824	1.50954	1.84518
Tanzania	Masingini Catchment Forest	Forest Reserve	Not Reported	Forest Reserve	NA	NA	NA	NA	NA	NA	NA	NA	NA	NA	NA	NA	NA	NA	NA	NA	NA	NA	NA	NA	NA
Tanzania	Masukulu	Forest Reserve	Not Reported	Forest Reserve	2	2	2	-28.0148	14.8143	4.79513	23.4098	14.6241	-42.0942	8.06612	6.81698	24.4972	18.8461	4.20015	0.339326	2.48092	4.33512	3.34214	0.316196	2.50464	5.42306
Tanzania	Maswa G.R. (N)	Game reserve	IV	Wildlife Management	615	344	97	6.44235	8.79612	0.464621	0.4354	1.45375	3.37964	8.27121	2.12084	0.701781	2.06894	2.26202	0.121449	0.088927	1.04173	2.05818	0.385436	0.134067	1.29347
Tanzania	Maswa Kimali	Game reserve	IV	Wildlife Management	1212	1123	586	20.4281	24.0307	0.2874	0.747422	2.56779	-6.31546	11.5264	8.76586	4.97645	4.09959	5.30483	0.0722903	0.159274	1.64072	3.06747	0.765308	0.653255	1.96614
Tanzania	Matapwa	Forest Reserve	Not Reported	Forest Reserve	274	274	83	-30.6103	14.1873	8.83762	22.2594	13.7006	-31.1386	23.7641	12.6377	31.5549	10.7101	4.26073	0.675858	2.2033	4.53386	4.44594	0.81612	2.75345	3.28196
Tanzania	Matembwe	Forest Reserve	Not Reported	Forest Reserve	0	0	0	NA	NA	NA	NA	NA	NA	NA	NA	NA	NA	NA	NA	NA	NA	NA	NA	NA	NA
Tanzania	Matogoro East	Forest Reserve	Not Reported	Forest Reserve	59	59	1	50.0467	58.1313	0.14647	0.951871	6.98626	-0.734789	30.593	8.79318	15.5154	7.01921	9.03446	0.0218729	0.176871	2.79685	6.1708	0.773183	1.41397	2.94388
Tanzania	Matogoro West	Forest Reserve	Not Reported	Forest Reserve	5	5	0	NA	NA	NA	NA	NA	NA	NA	NA	NA	NA	NA	NA	NA	NA	NA	NA	NA	NA
Tanzania	Mayefiya	Forest Reserve	Not Reported	Forest Reserve	0	0	0	NA	NA	NA	NA	NA	NA	NA	NA	NA	NA	NA	NA	NA	NA	NA	NA	NA	NA
Tanzania	Mbagala	Forest Reserve	Not Reported	Forest Reserve	258	255	214	-8.49511	14.8928	0.460726	6.75433	16.1728	-14.246	20.9386	11.7558	14.1651	9.26365	5.40087	0.0369788	0.966858	5.54141	5.78806	0.618029	1.34586	3.66506
Tanzania	Mbarang'andu WMA	Wildlife management area	Not Reported	Wildlife Management	2529	2492	1397	13.5582	28.0094	1.56836	4.31654	8.56625	-16.4999	19.1875	13.3405	14.3623	7.98456	7.87632	0.126879	0.641203	4.34269	5.82672	0.796336	1.38383	3.72287
Tanzania	Mbeya fuel	Forest Reserve	Not Reported	Forest Reserve	2	1	0	NA	NA	NA	NA	NA	NA	NA	NA	NA	NA	NA	NA	NA	NA	NA	NA	NA	NA
Tanzania	Mbeya Range	Forest Reserve	Not Reported	Forest Reserve	103	103	1	-21.3386	15.6892	5.55913	22.1439	9.32483	-9.52565	20.4338	11.7846	10.122	8.05291	4.35938	0.613728	2.35213	3.58628	4.69419	1.43053	1.34023	3.21759
Tanzania	Mbinga Kimaji / Kimate	Forest Reserve	Not Reported	Forest Reserve	6	6	0	NA	NA	NA	NA	NA	NA	NA	NA	NA	NA	NA	NA	NA	NA	NA	NA	NA	NA
Tanzania	Mbogo	Forest Reserve	Not Reported	Forest Reserve	NA	NA	NA	NA	NA	NA	NA	NA	NA	NA	NA	NA	NA	NA	NA	NA	NA	NA	NA	NA	NA
Tanzania	Mbogwe Bukombe	Forest Reserve	Not Reported	Forest Reserve	82	77	1	-19.5535	2.70381	0.445594	12.7841	9.02758	-1.98485	3.73578	2.49171	2.1541	1.07481	1.15173	0.10376	1.54916	2.18019	0.719875	0.38011	0.236464	0.430508
Tanzania	Mbuga ya Goima	Forest Reserve	Not Reported	Forest Reserve	47	46	45	-125.645	-0.129046	118.554	5.13053	1.83107	-43.8067	5.92976	36.3362	10.0795	3.32077	0.073077	6.27227	0.435014	0.213086	1.61505	2.49318	1.00078	1.20384
Tanzania	Mbwegere	Forest Reserve	Not Reported	Forest Reserve	1	1	1	-8.39122	32.7226	0.327822	32.7042	8.08182	-100.423	2.91382	66.3125	31.4202	5.60384	4.34775	0.0739013	2.82222	2.66579	1.00341	4.72827	2.85389	1.55817
Tanzania	Mchungu	Forest Reserve	Not Reported	Forest Reserve	NA	NA	NA	NA	NA	NA	NA	NA	NA	NA	NA	NA	NA	NA	NA	NA	NA	NA	NA	NA	NA
Tanzania	Mdando	Forest Reserve	Not Reported	Forest Reserve	34	34	8	103.045	108.611	1.01938	1.87581	2.67049	16.6095	45.9649	5.23706	15.9968	8.12156	8.93571	0.113068	0.256252	0.762614	5.45204	0.576609	1.74049	2.67427
Tanzania	Mfulikilo	Forest Reserve	Not Reported	Forest Reserve	NA	NA	NA	NA	NA	NA	NA	NA	NA	NA	NA	NA	NA	NA	NA	NA	NA	NA	NA	NA	NA
Tanzania	Mfumbia	Forest Reserve	Not Reported	Forest Reserve	1	1	0	NA	NA	NA	NA	NA	NA	NA	NA	NA	NA	NA	NA	NA	NA	NA	NA	NA	NA
Tanzania	Mgambo	Forest Reserve	VI	Forest Reserve	2	2	1	74.7946	83.8081	1.09575	4.01967	3.89812	73.1109	78.4576	0	1.74976	3.59696	10.2121	0.129842	0.394317	1.41915	10.6551	0	0.18482	1.44101
Tanzania	Mgololo	Forest Reserve	Not Reported	Forest Reserve	181	173	56	-37.4645	21.08	6.61291	41.2927	10.639	-5.5954	24.3671	8.68177	12.9331	8.34771	3.56519	0.621847	2.67801	2.99679	4.88328	0.639191	1.36445	3.08417
Tanzania	Mhalo	Forest Reserve	Not Reported	Forest Reserve	3	3	2	-4.00804	4.03514	0.400658	0.723927	6.91859	-16.5055	1.84648	4.69137	7.30495	6.35561	3.39122	0.196044	0.28084	4.67328	1.61149	0.773957	1.0945	2.76847
Tanzania	Mhulu	Forest Reserve	Not Reported	Forest Reserve	2	2	1	-69.7987	8.55376	15.5593	50.6133	12.1799	-52.1224	8.89786	14.5825	33.6734	12.7644	1.96977	1.77361	4.69846	3.3102	2.99581	1.48352	3.54676	3.86866
Tanzania	Mienze	Forest Reserve	Not Reported	Forest Reserve	72	72	4	-134.722	0.00420881	30.786	103.023	0.917876	-67.3175	1.67637	54.5636	12.5842	1.84608	0.00920206	2.29512	6.41045	0.105109	0.504769	4.75153	1.13385	0.57154
Tanzania	Mikumi National Park	National Park	II	National Park	2819	2587	758	8.29245	22.4559	1.52493	5.54587	7.09267	-22.0949	14.1296	15.2026	13.6236	7.39829	5.3881	0.242672	0.810735	3.03145	3.52177	1.2931	1.35952	2.7011
Tanzania	Milawilila	Forest Reserve	Not Reported	Forest Reserve	NA	NA	NA	NA	NA	NA	NA	NA	NA	NA	NA	NA	NA	NA	NA	NA	NA	NA	NA	NA	NA
Tanzania	Milindo	Forest Reserve	Not Reported	Forest Reserve	18	18	1	-9.08672	16.6711	12.3297	7.20753	6.22052	-8.69894	3.85247	4.77797	2.85417	4.91927	3.07951	1.57636	0.971602	2.49339	2.00889	0.893468	0.43	2.53216
Tanzania	Mindu	Forest Reserve	Not Reported	Forest Reserve	4	3	0	NA	NA	NA	NA	NA	NA	NA	NA	NA	NA	NA	NA	NA	NA	NA	NA	NA	NA
Tanzania	Minja	Forest Reserve	IV	Forest Reserve	1	1	0	NA	NA	NA	NA	NA	NA	NA	NA	NA	NA	NA	NA	NA	NA	NA	NA	NA	NA
Tanzania	Mitundumbea	Forest Reserve	Not Reported	Forest Reserve	69	69	14	-13.0574	12.0494	1.07139	11.7106	12.3248	7.82542	26.5625	1.97255	8.02303	8.74145	4.37655	0.0906784	1.27139	4.51084	6.41323	0.138419	0.889023	3.39027
Tanzania	Mkangala	Forest Reserve	Not Reported	Forest Reserve	8	8	8	-43.4392	6.15517	6.23455	25.5163	17.8435	-12.4922	20.3379	6.16278	18.1305	8.53685	2.96692	0.460224	3.17574	5.43614	5.05243	0.454898	1.87476	3.44031
Tanzania	Mkangala	Forest Reserve	Not Reported	Forest Reserve	NA	NA	NA	NA	NA	NA	NA	NA	NA	NA	NA	NA	NA	NA	NA	NA	NA	NA	NA	NA	NA
Tanzania	Mkewe	Forest Reserve	Not Reported	Forest Reserve	2	2	2	8.22159	10.738	0.465604	0.52353	1.52724	6.45281	12.3054	1.40983	2.92164	1.5211	2.5361	0.096886	0.093448	0.835574	2.96615	0.180164	0.332408	0.93448
Tanzania	Mkigagi	Forest Reserve	Not Reported	Forest Reserve	NA	NA	NA	NA	NA	NA	NA	NA	NA	NA	NA	NA	NA	NA	NA	NA	NA	NA	NA	NA	NA
Tanzania	Mkomazi National Park	National Park	IV	National Park	2616	2374	1400	12.8862	20.6442	0.260285	2.03367	5.4641	-22.7093	11.2735	11.8839	15.9334	6.16553	5.79707	0.0689532	0.383157	2.95736	3.21442	0.890606	1.65489	2.44835
Tanzania	Mkongo	Forest Reserve	Not Reported	Forest Reserve	0	0	0	NA	NA	NA	NA	NA	NA	NA	NA	NA	NA	NA	NA	NA	NA	NA	NA	NA	NA
Tanzania	Mkoro	Forest Reserve	Not Reported	Forest Reserve	0	0	0	NA	NA	NA	NA	NA	NA	NA	NA	NA	NA	NA	NA	NA	NA	NA	NA	NA	NA
Tanzania	Mkulazi	Forest Reserve	Not Reported	Forest Reserve	611	597	444	5.8286	17.629	0.529339	4.97071	6.30036	-11.6926	14.5261	8.91941	11.1462	6.15318	5.42373	0.0613986	0.847436	3.06497	4.19109	0.74707	1.29782	2.64895
Tanzania	Mkuli Exten.	Forest Reserve	Not Reported	Forest Reserve	19	19	8	34.1782	56.2011	1.24928	13.414	7.35962	-5.80265	36.2764	16.8216	17.1615	8.09587	7.65364	0.135165	1.54888	2.66666	5.76156	1.03966	1.7561	2.94207
Tanzania	Mkundi	Forest Reserve	Not Reported	Forest Reserve	0	0	0	NA	NA	NA	NA	NA	NA	NA	NA	NA	NA	NA	NA	NA	NA	NA	NA	NA	NA
Tanzania	Mkungwe	Forest Reserve	Not Reported	Forest Reserve	40	40	5	-111.64	1.70208	50.9173	55.0273	7.39728	-0.830197	30.3237	10.3132	13.1634	7.67734	0.76151	3.31195	4.46729	1.94388	4.85564	1.07692	1.36884	2.956
Tanzania	Mkusu	Forest Reserve	IV	Forest Reserve	23	23	5	61.7365	74.6213	0.0231362	3.76471	9.09693	27.2529	60.5811	1.88899	13.2202	18.2191	8.96035	0.00151752	0.466166	2.81678	7.37899	0.0597608	1.16168	3.89398
Tanzania	Mkuti	Forest Reserve	Not Reported	Forest Reserve	931	900	264	-59.3172	7.39328	36.4839	25.076	5.15062	-62.0189	7.67397	45.3413	19.4803	4.87129	1.71811	2.50934	2.03569	1.74363	1.88783	2.73808	1.61188	1.71813
Tanzania	Mkweni Hill	Forest Reserve	Not Reported	Forest Reserve	148	142	38	-18.8671	17.88	2.45623	25.791	8.49989	12.6177	39.8673	7.88444	13.1406	6.22451	4.23135	0.332362	2.38542	2.71711	5.95257	0.713152	1.35369	2.14278
Tanzania	Mlali	Forest Reserve	Not Reported	Forest Reserve	41	41	0	NA	NA	NA	NA	NA	NA	NA	NA	NA	NA	NA	NA	NA	NA	NA	NA	NA	NA
Tanzania	Mlele G.C.A.(S)	Game reserve	Not Reported	Wildlife Management	1205	1205	209	53.4306	55.4194	0.067138	0.147155	1.77455	-17.0987	24.2256	22.8657	13.2112	5.24728	9.64934	0.0162778	0.036877	1.02388	5.72108	1.31004	1.18207	2.64642
Tanzania	Mlinga	Forest Reserve	Ib	National Park	2	2	0	NA	NA	NA	NA	NA	NA	NA	NA	NA	NA	NA	NA	NA	NA	NA	NA	NA	NA
Tanzania	Mlungui	Forest Reserve	VI	Forest Reserve	0	0	0	NA	NA	NA	NA	NA	NA	NA	NA	NA	NA	NA	NA	NA	NA	NA	NA	NA	NA
Tanzania	Mninga	Forest Reserve	Not Reported	Forest Reserve	0	0	0	NA	NA	NA	NA	NA	NA	NA	NA	NA	NA	NA	NA	NA	NA	NA	NA	NA	NA
Tanzania	Mohoro River	Forest Reserve	Not Reported	Forest Reserve	0	0	0	NA	NA	NA	NA	NA	NA	NA	NA	NA	NA	NA	NA	NA	NA	NA	NA	NA	NA
Tanzania	Mohoro	Forest Reserve	Not Reported	Forest Reserve	9	9	6	-115.85	2.61329	31.4892	73.5408	13.4337	-91.3468	15.452	32.8515	66.065	7.88218	1.09352	1.7769	5.61496	2.88286	2.87107	1.39291	4.65547	2.0502
Tanzania	Mombo	Forest Reserve	Not Reported	Forest Reserve	NA	NA	NA	NA	NA	NA	NA	NA	NA	NA	NA	NA	NA	NA	NA	NA	NA	NA	NA	NA	NA
Tanzania	Monduli	Forest Reserve	Not Reported	Forest Reserve	71	70	1	33.3016	43.2451	0	1.33858	8.60494	73.7517	81.8689	0.000627216	1.27291	6.84365	8.45476	0	0.234495	3.64214	9.44086	0.0013333	0.179325	2.39144
Tanzania	Morogoro Fuel	Forest Reserve	Not Reported	Forest Reserve	70	10	5	-6.59118	0.0499472	4.87428	0.350122	1.41672	1.25864	7.79423	3.02639	1.30602	2.20318	0.119931	0.75267	0.0557096	0.452234	1.902	0.445068	0.216009	1.18548
Tanzania	Moyowosi G.R (N)	Game reserve	IV	Wildlife Management	8468	7715	2026	16.2971	28.4054	1.14112	3.77284	7.19431	7.51963	31.4106	15.0063	5.17595	3.70865	6.32626	0.167921	0.62058	3.19578	6.26786	0.9541	0.548467	1.90294
Tanzania	Mpagalalu	Forest Reserve	Not Reported	Forest Reserve	0	0	0	NA	NA	NA	NA	NA	NA	NA	NA	NA	NA	NA	NA	NA	NA	NA	NA	NA	NA
Tanzania	Mpala	Forest Reserve	Not Reported	Forest Reserve	0	0	0	NA	NA	NA	NA	NA	NA	NA	NA	NA	NA	NA	NA	NA	NA	NA	NA	NA	NA
Tanzania	Mpanda Line	Forest Reserve	Not Reported	Forest Reserve	3586	3407	1365	7.91266	34.9784	14.0906	8.69668	4.2784	-29.5147	27.5498	31.9361	19.8381	5.2904	7.37291	0.775411	0.873003	2.20546	5.47446	1.67398	1.68703	2.21782
Tanzania	Mpanda North East	Forest Reserve	Not Reported	Forest Reserve	4740	4630	2556	18.3647	37.2741	8.35518	5.68413	4.87013	-48.6854	20.3938	41.592	22.4791	5.00808	7.73298	0.530792	0.641662	2.53588	4.33003	2.19198	1.88102	1.97741
Tanzania	Mpara	Forest Reserve	Not Reported	Forest Reserve	10	10	3	-82.2048	2.77157	22.1992	46.622	16.1552	-52.5723	5.97482	21.1435	20.3196	17.084	1.35994	2.06427	4.27496	3.73119	2.78018	1.68125	2.31405	5.07741
Tanzania	Mpembampazi	Forest Reserve	Not Reported	Forest Reserve	1279	1244	1170	1.1374	13.3494	3.47769	3.43754	5.29676	-25.7457	14.0343	25.0975	10.1274	4.55512	4.92929	0.329969	0.544831	3.14204	4.12358	1.59984	1.03926	2.24146
Tanzania	Mpunze	Forest Reserve	Not Reported	Forest Reserve	23	23	17	3.44444	24.0156	5.55688	8.12793	6.88632	-44.2245	15.8704	32.4332	21.5528	6.10892	5.68435	0.343676	0.926642	2.88681	3.91021	2.45786	2.14624	2.32644
Tanzania	Mramba	Forest Reserve	IV	Forest Reserve	15	15	0	NA	NA	NA	NA	NA	NA	NA	NA	NA	NA	NA	NA	NA	NA	NA	NA	NA	NA
Tanzania	Mrema Kingarussina	Forest Reserve	Not Reported	Forest Reserve	16	10	1	-0.0607856	0.365273	0.167911	0.0613998	0.196748	-45.3724	1.03069	20.098	19.5566	6.74849	0.219783	0.243503	0.0130155	0.438611	0.7307	1.99701	1.90706	1.97905
Tanzania	Msanjesi GR/Kipitimbi	Game reserve	Not Reported	Wildlife Management	118	118	113	11.8875	24.0569	1.16011	3.45131	7.55799	21.8549	31.6584	2.11013	3.24465	4.44869	7.13259	0.0864807	0.616902	4.20384	7.93162	0.118003	0.356918	2.63542
Tanzania	Mselezi	Forest Reserve	Not Reported	Forest Reserve	0	0	0	NA	NA	NA	NA	NA	NA	NA	NA	NA	NA	NA	NA	NA	NA	NA	NA	NA	NA
Tanzania	Msingeho Hill	Forest Reserve	Not Reported	Forest Reserve	NA	NA	NA	NA	NA	NA	NA	NA	NA	NA	NA	NA	NA	NA	NA	NA	NA	NA	NA	NA	NA
Tanzania	Msitu Mkuu	Forest Reserve	Not Reported	Forest Reserve	NA	NA	NA	NA	NA	NA	NA	NA	NA	NA	NA	NA	NA	NA	NA	NA	NA	NA	NA	NA	NA
Tanzania	Msumbugwe	Forest Reserve	Not Reported	Forest Reserve	32	32	29	-29.8381	11.7364	1.18549	25.0043	15.3848	-53.8059	12.0864	42.6757	12.9474	10.2692	3.376	0.0524488	2.51009	4.14448	3.49175	1.69988	1.4191	3.6054
Tanzania	Mswima	Forest Reserve	Not Reported	Forest Reserve	2	2	0	NA	NA	NA	NA	NA	NA	NA	NA	NA	NA	NA	NA	NA	NA	NA	NA	NA	NA
Tanzania	Mtai	Forest Reserve	IV	Forest Reserve	16	16	0	NA	NA	NA	NA	NA	NA	NA	NA	NA	NA	NA	NA	NA	NA	NA	NA	NA	NA
Tanzania	Mtama	Forest Reserve	Not Reported	Forest Reserve	0	0	0	NA	NA	NA	NA	NA	NA	NA	NA	NA	NA	NA	NA	NA	NA	NA	NA	NA	NA
Tanzania	Mtandi	Forest Reserve	Not Reported	Forest Reserve	6	6	2	-49.0301	14.8902	7.03125e-05	40.9549	22.9653	-31.3099	18.9263	0.226139	27.3701	22.64	4.04907	1.16535e-05	3.41394	4.84796	4.27753	0.0276292	2.63534	4.7118
Tanzania	Mtanza	Forest Reserve	Not Reported	Forest Reserve	19	12	11	11.6047	18.6503	0.17336	1.28392	5.58834	-47.2354	11.9962	28.3214	24.8098	6.10047	7.37758	0.03769	0.367793	4.03807	2.95274	1.93183	2.42853	2.26184
Tanzania	Mtarure	Forest Reserve	Not Reported	Forest Reserve	524	521	352	-23.4934	3.99308	1.59074	12.1375	13.7582	-60.9073	6.97949	37.9801	22.3384	7.56831	2.48096	0.344441	2.01139	4.94189	2.51899	2.05844	2.01502	2.95989
Tanzania	Mtita	Forest Reserve	Not Reported	Forest Reserve	22	22	22	-124.027	3.64824	42.8864	79.6695	5.11909	-42.1996	12.2902	20.9227	21.0311	12.536	1.09089	1.95367	5.1115	1.40523	3.73907	1.117	2.21975	4.03705
Tanzania	Mtumbi	Forest Reserve	IV	Forest Reserve	0	0	0	NA	NA	NA	NA	NA	NA	NA	NA	NA	NA	NA	NA	NA	NA	NA	NA	NA	NA
Tanzania	Mtunguru	Forest Reserve	Not Reported	Forest Reserve	17	17	1	-46.7512	2.14142	0.0523414	18.5581	30.2822	-48.9217	5.57647	17.6941	24.1744	12.6296	1.20585	0.017799	3.13838	7.10685	2.35467	1.16215	3.06103	4.06912
Tanzania	Mufindi Scarp	Forest Reserve	Ib	National Park	105	105	39	-42.8692	14.5648	7.57012	35.7786	14.0852	14.1593	43.748	10.3968	12.7998	6.39208	3.26857	0.847341	3.72404	3.7949	6.56062	0.639476	1.18566	2.3744
Tanzania	Mufindi Tea Estate Land	Forest Reserve	Not Reported	Forest Reserve	288	219	46	-48.2559	17.2723	14.7277	44.9108	5.88975	-11.1054	21.3405	13.6536	14.0041	4.78828	2.51983	0.603451	1.9294	1.44559	3.26807	0.731865	0.919549	1.47138
Tanzania	Mugaberi	Forest Reserve	Not Reported	Forest Reserve	NA	NA	NA	NA	NA	NA	NA	NA	NA	NA	NA	NA	NA	NA	NA	NA	NA	NA	NA	NA	NA
Tanzania	Muhesi G.R (W)	Game reserve	Not Reported	Wildlife Management	4338	4270	2717	-8.97137	16.152	14.4348	5.63655	5.05197	-25.7062	13.453	25.2433	9.21878	4.69705	5.45521	1.08063	0.716103	3.04864	3.94041	1.62561	0.984978	2.32376
Tanzania	Muhuwesi	Forest Reserve	Not Reported	Forest Reserve	1650	1648	692	2.58378	15.0948	4.49874	3.35684	4.6554	-4.00293	14.0032	6.23997	5.19359	6.57261	5.78145	0.358852	0.482372	3.26308	5.241	0.47536	0.763604	3.70827
Tanzania	Muipa	Forest Reserve	Not Reported	Forest Reserve	1294	1284	646	43.4798	44.9369	0.0665649	0.100039	1.29045	15.896	31.6325	9.42573	3.56646	2.7443	8.07737	0.0233263	0.0307466	0.947265	7.68218	0.60989	0.414692	1.83715
Tanzania	Mulele Hills	Forest Reserve	Not Reported	Forest Reserve	795	779	508	12.3209	24.1957	3.77624	3.5182	4.58035	-52.1211	16.1994	44.6272	19.3939	4.29952	6.48872	0.348424	0.501238	2.66559	3.59486	2.4968	1.66692	1.74199
Tanzania	Musiora	Forest Reserve	Not Reported	Forest Reserve	0	0	0	NA	NA	NA	NA	NA	NA	NA	NA	NA	NA	NA	NA	NA	NA	NA	NA	NA	NA
Tanzania	Muva/Sumbawanga Plantation	Forest Reserve	Not Reported	Forest Reserve	0	0	0	NA	NA	NA	NA	NA	NA	NA	NA	NA	NA	NA	NA	NA	NA	NA	NA	NA	NA
Tanzania	Mvuha	Forest Reserve	Not Reported	Forest Reserve	4	4	0	NA	NA	NA	NA	NA	NA	NA	NA	NA	NA	NA	NA	NA	NA	NA	NA	NA	NA
Tanzania	Mwakulu	Forest Reserve	Not Reported	Forest Reserve	NA	NA	NA	NA	NA	NA	NA	NA	NA	NA	NA	NA	NA	NA	NA	NA	NA	NA	NA	NA	NA
Tanzania	Mwaluguru	Forest Reserve	Not Reported	Forest Reserve	11	4	3	-37.3747	-0.0408238	33.9745	1.35016	2.00914	-12.5109	1.71287	7.15205	4.68412	2.38755	0.0619016	3.1332	0.0993641	0.248934	0.776426	0.988363	0.514577	0.849652
Tanzania	Mwamakalemu	Forest Reserve	Not Reported	Forest Reserve	NA	NA	NA	NA	NA	NA	NA	NA	NA	NA	NA	NA	NA	NA	NA	NA	NA	NA	NA	NA	NA
Tanzania	Mwamapalala	Forest Reserve	Not Reported	Forest Reserve	NA	NA	NA	NA	NA	NA	NA	NA	NA	NA	NA	NA	NA	NA	NA	NA	NA	NA	NA	NA	NA
Tanzania	Mwamapalala	Forest Reserve	Not Reported	Forest Reserve	NA	NA	NA	NA	NA	NA	NA	NA	NA	NA	NA	NA	NA	NA	NA	NA	NA	NA	NA	NA	NA
Tanzania	Mwamapalala	Forest Reserve	Not Reported	Forest Reserve	NA	NA	NA	NA	NA	NA	NA	NA	NA	NA	NA	NA	NA	NA	NA	NA	NA	NA	NA	NA	NA
Tanzania	Mwamapuli	Forest Reserve	Not Reported	Forest Reserve	NA	NA	NA	NA	NA	NA	NA	NA	NA	NA	NA	NA	NA	NA	NA	NA	NA	NA	NA	NA	NA
Tanzania	Mwamayombo	Forest Reserve	Not Reported	Forest Reserve	NA	NA	NA	NA	NA	NA	NA	NA	NA	NA	NA	NA	NA	NA	NA	NA	NA	NA	NA	NA	NA
Tanzania	Mwambesi	Forest Reserve and Game Controlled Area	Not Reported	Forest Reserve	901	848	125	7.63913	14.5115	0.215733	1.17152	5.48516	-23.4832	8.3001	15.3153	9.09837	7.36966	6.16775	0.0655867	0.307334	3.97536	3.86168	1.24258	1.26609	3.75244
Tanzania	Mwangilye	Forest Reserve	Not Reported	Forest Reserve	0	0	0	NA	NA	NA	NA	NA	NA	NA	NA	NA	NA	NA	NA	NA	NA	NA	NA	NA	NA
Tanzania	Mwanhala	Forest Reserve	Not Reported	Forest Reserve	10	7	5	-5.06132	2.95959	5.69746	0.773074	1.55038	-2.88187	5.44098	5.40626	1.22159	1.69499	1.01262	0.596167	0.141903	0.751338	1.18696	0.675525	0.165459	0.803304
Tanzania	Mwantini Hill	Forest Reserve	Not Reported	Forest Reserve	32	32	1	-31.5916	0.855087	11.7006	3.1802	17.5659	-19.0306	0.0551188	14.5294	0.0926315	4.46366	0.636815	2.40663	0.656192	4.98456	0.303989	2.21929	0.0218867	0.857817
Tanzania	Mwanzogisengi	Forest Reserve	Not Reported	Forest Reserve	NA	NA	NA	NA	NA	NA	NA	NA	NA	NA	NA	NA	NA	NA	NA	NA	NA	NA	NA	NA	NA
Tanzania	Mwanzogisengi	Forest Reserve	Not Reported	Forest Reserve	NA	NA	NA	NA	NA	NA	NA	NA	NA	NA	NA	NA	NA	NA	NA	NA	NA	NA	NA	NA	NA
Tanzania	Mwatunge Hill	Forest Reserve	Not Reported	Forest Reserve	0	0	0	NA	NA	NA	NA	NA	NA	NA	NA	NA	NA	NA	NA	NA	NA	NA	NA	NA	NA
Tanzania	Mwenga	Forest Reserve	IV	Forest Reserve	5	5	1	-76.6641	0.34171	4.19111	59.6444	13.1703	9.64688	17.0478	0.0279169	0.984224	6.38875	0.185763	0.55616	8.44227	2.83406	6.44611	0.0186456	0.249388	3.93748
Tanzania	Myoe	Forest Reserve	Not Reported	Forest Reserve	0	0	0	NA	NA	NA	NA	NA	NA	NA	NA	NA	NA	NA	NA	NA	NA	NA	NA	NA	NA
Tanzania	Mzashai	Forest Reserve	Not Reported	Forest Reserve	NA	NA	NA	NA	NA	NA	NA	NA	NA	NA	NA	NA	NA	NA	NA	NA	NA	NA	NA	NA	NA
Tanzania	Mzogoti	Forest Reserve	Not Reported	Forest Reserve	0	0	0	NA	NA	NA	NA	NA	NA	NA	NA	NA	NA	NA	NA	NA	NA	NA	NA	NA	NA
Tanzania	Nagaga	Forest Reserve	Not Reported	Forest Reserve	10	10	7	8.91758	15.9209	0.0942392	1.19053	5.71852	-17.7918	15.0093	14.2573	11.8314	6.71239	6.53692	0.0336133	0.336407	4.01027	4.15912	1.30846	1.52143	3.06145
Tanzania	Nagaliendele	Forest Reserve	Not Reported	Forest Reserve	0	0	0	NA	NA	NA	NA	NA	NA	NA	NA	NA	NA	NA	NA	NA	NA	NA	NA	NA	NA
Tanzania	Namakutwa/Namade	Forest Reserve	Not Reported	Forest Reserve	37	37	17	-86.0194	2.63426	15.9874	56.4545	16.2118	-24.191	21.2941	3.26086	29.7729	12.4513	0.990917	1.23703	5.71999	3.32885	4.14387	0.315039	3.54279	3.52376
Tanzania	Nambinga	Forest Reserve	IV	Forest Reserve	8	8	7	17.735	41.5458	5.06027	11.2887	7.46175	-94.6067	20.6763	57.426	50.5549	7.30212	7.001	0.170364	0.749334	2.72383	3.72705	1.77848	3.18266	2.15125
Tanzania	Name Unknown No. 4	Forest Reserve	Not Reported	Forest Reserve	3	2	1	-10.1878	3.29685	4.82947	4.06926	4.5859	8.11781	35.5072	18.0017	5.72976	3.65788	1.28925	0.611153	0.337461	1.43054	6.18487	1.1573	0.561012	1.72781
Tanzania	Namikupa	Forest Reserve	Not Reported	Forest Reserve	16	16	11	4.51126	19.385	2.81713	5.24662	6.80997	7.22459	20.7332	0.729001	6.03253	6.74705	5.17394	0.219976	0.718729	3.05845	4.75385	0.0951526	0.941433	2.85379
Tanzania	Nampekeso	Forest Reserve	Not Reported	Forest Reserve	211	205	154	-9.22653	1.64303	3.37714	1.50981	5.98261	-10.9234	2.06243	6.71064	1.92616	4.34902	1.26112	0.705093	0.308492	2.65951	1.34401	0.847101	0.264686	2.31469
Tanzania	Nandembo	Forest Reserve	Not Reported	Forest Reserve	25	25	24	-8.58811	9.25079	0.983273	4.67365	12.182	-32.2113	17.1773	25.4005	18.1197	5.86834	5.05621	0.0776479	0.788813	5.68956	5.31154	1.3736	1.62843	2.87786
Tanzania	Nandimba	Forest Reserve	Not Reported	Forest Reserve	7	7	6	-37.8277	13.4076	8.32325	26.3654	16.5467	-33.9052	20.8123	14.3634	30.7582	9.59591	4.58163	0.43719	2.77545	5.41013	4.52928	0.934209	2.56538	3.35151
Tanzania	Ndasha Hill	Forest Reserve	Not Reported	Forest Reserve	7	7	0	NA	NA	NA	NA	NA	NA	NA	NA	NA	NA	NA	NA	NA	NA	NA	NA	NA	NA
Tanzania	Ndechela	Forest Reserve	Not Reported	Forest Reserve	46	46	23	18.7077	34.3643	6.78191	4.2401	4.63461	19.2983	35.4297	5.5916	5.68573	4.85406	6.4645	0.481401	0.506257	2.14263	6.64536	0.389028	0.655378	2.25798
Tanzania	Ndekemai	Forest Reserve	IV	Forest Reserve	7	7	4	31.519	51.748	0.0741035	6.39978	13.7551	13.2089	51.2141	1.57416	14.984	21.4471	7.54478	0.015471	0.783456	3.874	6.6833	0.0498007	1.37272	4.41289
Tanzania	Ndimba	Forest Reserve	Not Reported	Forest Reserve	18	18	6	12.4835	20.6918	1.27315e-05	0.888138	7.3202	-10.0266	22.5703	6.81858	16.5095	9.26881	6.92028	4.63274e-06	0.190536	4.06538	4.96301	0.615053	1.81286	3.66213
Tanzania	Ndolwa	Forest Reserve	IV	Forest Reserve	4	4	0	NA	NA	NA	NA	NA	NA	NA	NA	NA	NA	NA	NA	NA	NA	NA	NA	NA	NA
Tanzania	Ndugumia	Forest Reserve	Not Reported	Forest Reserve	NA	NA	NA	NA	NA	NA	NA	NA	NA	NA	NA	NA	NA	NA	NA	NA	NA	NA	NA	NA	NA
Tanzania	Ndumbi Valley	Forest Reserve	Not Reported	Forest Reserve	15	15	2	-12.1793	14.852	0.519508	12.2762	14.2356	44.558	57.3111	0.0285977	6.46228	6.2622	4.18381	0.0872476	1.6767	4.63008	7.7081	0.00527867	0.871027	2.34726
Tanzania	Negoma	Forest Reserve	Not Reported	Forest Reserve	0	0	0	NA	NA	NA	NA	NA	NA	NA	NA	NA	NA	NA	NA	NA	NA	NA	NA	NA	NA
Tanzania	Ngalijembe	Forest Reserve	Not Reported	Forest Reserve	1	1	0	NA	NA	NA	NA	NA	NA	NA	NA	NA	NA	NA	NA	NA	NA	NA	NA	NA	NA
Tanzania	Ngarama North	Forest Reserve	Not Reported	Forest Reserve	385	385	187	-22.2472	10.5775	0.52171	14.3135	17.9896	-2.80097	29.1969	3.97855	17.137	10.8824	4.27181	0.047688	1.60129	5.36393	6.317	0.267117	1.65922	3.80676
Tanzania	Ngarambe-Tapika WMA	Wildlife management area	Not Reported	Wildlife Management	677	619	309	-21.6151	4.37702	6.18408	9.60973	10.1983	-4.61773	20.6041	7.81333	11.7189	5.68959	2.29663	0.655545	1.51878	3.76311	4.29864	0.640423	1.33316	2.33786
Tanzania	Ngarusambu	Forest Reserve	Not Reported	Forest Reserve	NA	NA	NA	NA	NA	NA	NA	NA	NA	NA	NA	NA	NA	NA	NA	NA	NA	NA	NA	NA	NA
Tanzania	Ngogwa Busangi	Forest Reserve	Not Reported	Forest Reserve	228	116	52	-14.9246	3.26551	5.57605	8.2985	4.31555	-17.5037	2.98882	7.17898	9.66056	3.65296	1.04448	0.710553	0.879622	1.30518	1.01695	0.767461	0.921418	1.20457
Tanzania	Ngogwa	Forest Reserve	Not Reported	Forest Reserve	NA	NA	NA	NA	NA	NA	NA	NA	NA	NA	NA	NA	NA	NA	NA	NA	NA	NA	NA	NA	NA
Tanzania	Ngorongoro Conservation Area	Conservation Area	Not Reported	National Park	4230	3402	425	19.5478	25.3078	0.817097	1.90883	3.03403	-4.77268	17.2454	11.259	6.47914	4.27996	4.76438	0.147676	0.28002	1.60105	3.50946	0.968267	0.718955	1.79976
Tanzania	Ngukumo	Forest Reserve	Not Reported	Forest Reserve	0	0	0	NA	NA	NA	NA	NA	NA	NA	NA	NA	NA	NA	NA	NA	NA	NA	NA	NA	NA
Tanzania	Ngulakula	Forest Reserve	Not Reported	Forest Reserve	14	14	14	-1.57445	18.2531	2.83336	9.84898	7.14526	-45.4992	9.12417	19.8095	25.1669	9.64703	5.06091	0.237142	1.21705	3.08059	3.04023	1.25147	2.5877	3.45563
Tanzania	Nguluka	Forest Reserve	Not Reported	Forest Reserve	0	0	0	NA	NA	NA	NA	NA	NA	NA	NA	NA	NA	NA	NA	NA	NA	NA	NA	NA	NA
Tanzania	Nguru North	Forest Reserve	IV	Forest Reserve	99	99	22	31.5472	52.0451	0.452229	10.1446	9.90101	-20.5226	30.2333	11.1444	26.1339	13.4776	6.59324	0.049252	0.988176	2.85	5.56265	0.443451	1.88623	3.58332
Tanzania	Nguru ya Ndege	Forest Reserve	Not Reported	Forest Reserve	16	15	0	NA	NA	NA	NA	NA	NA	NA	NA	NA	NA	NA	NA	NA	NA	NA	NA	NA	NA
Tanzania	Ngwasi	Forest Reserve	Not Reported	Forest Reserve	9	4	1	1.40599	1.69773	0.0517697	0.0110535	0.228913	3.04116	4.12316	0.221229	0.303515	0.55725	0.286693	0.0288741	0.00416781	0.169741	0.991073	0.0450173	0.0516797	0.370592
Tanzania	Nindo	Forest Reserve	Not Reported	Forest Reserve	140	39	20	-5.71593	0.657414	4.38615	0.296675	1.69052	-14.8865	0.127257	11.8107	1.57873	1.62431	0.344626	0.661562	0.0614772	0.560606	0.128912	1.20053	0.184818	0.352783
Tanzania	Njilikwa	Forest Reserve	Not Reported	Forest Reserve	4	4	3	128.797	132.283	0.033607	0.616565	2.83598	-3.84391	23.7295	0.0995221	11.0348	16.439	10.7054	0.00544299	0.0719228	0.528603	5.6547	0.0176174	1.27717	4.34404
Tanzania	Njogi	Forest Reserve	Not Reported	Forest Reserve	1	1	0	NA	NA	NA	NA	NA	NA	NA	NA	NA	NA	NA	NA	NA	NA	NA	NA	NA	NA
Tanzania	North East Undendeule	Forest Reserve	IV	Forest Reserve	2762	2680	1466	13.168	28.9201	0.269986	4.40385	11.0782	-32.1683	18.6105	22.3127	20.667	7.79907	7.47657	0.0533135	0.724744	4.71772	4.94227	1.16469	1.64776	3.13916
Tanzania	North Makere	Forest Reserve	Not Reported	Forest Reserve	84	33	14	-3.75078	0.711666	2.32301	0.263258	1.87618	-5.80545	1.91252	3.81476	1.78314	2.12007	0.56308	0.478023	0.0601022	0.920374	0.881096	0.419932	0.260793	0.960606
Tanzania	North Makere	Forest Reserve	Not Reported	Forest Reserve	628	614	278	19.5493	32.872	2.14762	6.12011	5.05495	-56.9491	15.9266	47.4535	20.7103	4.71182	7.61261	0.140384	0.624333	2.60897	3.73154	2.56533	1.7868	1.97666
Tanzania	North Mamiwa Kisara	Forest Reserve	Not Reported	Forest Reserve	68	68	5	56.0689	62.0363	0.457882	0.616287	4.89317	65.671	78.7709	1.71102	5.43321	5.9556	9.28065	0.049136	0.111974	2.10843	8.21894	0.159907	0.494311	1.65122
Tanzania	Nou	Forest Reserve	Not Reported	Forest Reserve	260	260	2	58.3653	65.9582	0.00157612	0.776421	6.81492	47.0683	53.7204	0	0.730955	5.92118	9.45519	0.000565984	0.155026	2.66211	9.64151	0	0.136334	2.83429
Tanzania	Nshinde Hill	Forest Reserve	Not Reported	Forest Reserve	NA	NA	NA	NA	NA	NA	NA	NA	NA	NA	NA	NA	NA	NA	NA	NA	NA	NA	NA	NA	NA
Tanzania	Ntazu	Forest Reserve	Not Reported	Forest Reserve	1	1	0	NA	NA	NA	NA	NA	NA	NA	NA	NA	NA	NA	NA	NA	NA	NA	NA	NA	NA
Tanzania	Nyabasi	Forest Reserve	Not Reported	Forest Reserve	NA	NA	NA	NA	NA	NA	NA	NA	NA	NA	NA	NA	NA	NA	NA	NA	NA	NA	NA	NA	NA
Tanzania	Nyaganje	Forest Reserve	IV	Forest Reserve	122	122	0	NA	NA	NA	NA	NA	NA	NA	NA	NA	NA	NA	NA	NA	NA	NA	NA	NA	NA
Tanzania	Nyahua Mbuga	Forest Reserve	Not Reported	Forest Reserve	6475	6434	3006	25.0599	34.6646	4.65905	2.03081	2.91478	-20.3148	23.0051	27.6445	10.8582	4.81723	7.47135	0.337334	0.258231	1.83326	4.99255	1.65665	1.10585	2.23683
Tanzania	Nyamilanga Hill	Forest Reserve	Not Reported	Forest Reserve	0	0	0	NA	NA	NA	NA	NA	NA	NA	NA	NA	NA	NA	NA	NA	NA	NA	NA	NA	NA
Tanzania	Nyandiduma	Forest Reserve	Not Reported	Forest Reserve	NA	NA	NA	NA	NA	NA	NA	NA	NA	NA	NA	NA	NA	NA	NA	NA	NA	NA	NA	NA	NA
Tanzania	Nyandira	Forest Reserve	Not Reported	Forest Reserve	NA	NA	NA	NA	NA	NA	NA	NA	NA	NA	NA	NA	NA	NA	NA	NA	NA	NA	NA	NA	NA
Tanzania	Nyantakara	Forest Reserve	Not Reported	Forest Reserve	261	261	91	50.821	64.8393	2.43713	7.88733	3.69386	38.6538	64.687	8.44827	14.1029	3.48209	9.55423	0.217472	0.685094	1.43814	9.10165	0.462691	1.12351	1.41603
Tanzania	Nyera/Kiperere	Forest Reserve	Not Reported	Forest Reserve	938	823	617	7.60925	12.7318	0.395032	1.00871	3.71883	2.28266	15.8574	5.64412	4.54851	3.38213	4.11491	0.119346	0.237359	2.39254	4.09275	0.545987	0.529487	1.91336
Tanzania	Nyonga	Forest Reserve	Not Reported	Forest Reserve	4818	4572	2877	31.919	38.6504	3.90545	1.19598	1.62999	-6.39943	19.7758	15.548	6.41754	4.20968	7.16817	0.258938	0.151699	1.09081	5.27455	1.09897	0.705105	2.28381
Tanzania	Nyumburuni	Forest Reserve	Not Reported	Forest Reserve	30	30	30	-95.4348	10.5396	54.7739	42.6236	8.57697	-46.554	8.46417	11.3551	26.2137	17.4494	2.63891	2.24888	2.54862	2.46189	3.11676	0.639384	2.55966	4.98918
Tanzania	Pagale	Forest Reserve	Not Reported	Forest Reserve	115	97	49	24.4551	31.1316	1.48479	2.56132	2.63031	-27.3227	5.69351	16.4767	12.1665	4.3731	6.08732	0.164965	0.371309	1.35114	1.81662	1.20545	1.31947	1.65647
Tanzania	Pala Mountains	Forest Reserve	IV	Forest Reserve	80	80	28	41.3541	58.011	1.8641	7.6727	7.12009	-1.77729	30.049	3.11369	16.746	11.9666	8.72759	0.128752	0.810642	2.65485	5.82055	0.272325	1.58845	3.88492
Tanzania	Pangawe East	Forest Reserve	Not Reported	Forest Reserve	3	3	0	NA	NA	NA	NA	NA	NA	NA	NA	NA	NA	NA	NA	NA	NA	NA	NA	NA	NA
Tanzania	Pangawe West	Forest Reserve	Not Reported	Forest Reserve	0	0	0	NA	NA	NA	NA	NA	NA	NA	NA	NA	NA	NA	NA	NA	NA	NA	NA	NA	NA
Tanzania	Pawaga-Idodi WMA	Wildlife management area	Not Reported	Wildlife Management	2337	2250	1553	-14.3554	12.8029	3.01959	11.449	12.6897	-39.5525	17.2218	31.827	17.9756	6.9717	4.42111	0.343602	1.52603	4.59635	4.27888	1.74019	1.58633	2.74556
Tanzania	Pindiro	Forest Reserve	Not Reported	Forest Reserve	24	24	17	0.457523	16.1691	0.00236646	3.19283	12.5164	-53.5396	15.5316	18.3336	35.0422	15.6953	6.14756	0.00133021	0.573111	5.34477	4.22479	1.04483	2.93151	4.17644
Tanzania	Pongwe	Forest Reserve	Not Reported	Forest Reserve	2	2	0	NA	NA	NA	NA	NA	NA	NA	NA	NA	NA	NA	NA	NA	NA	NA	NA	NA	NA
Tanzania	Poroto Ridge	Forest Reserve	Not Reported	Forest Reserve	62	61	2	-2.50486	20.3172	0.035045	9.14237	13.6446	5.53609	30.0594	0.989904	10.6008	12.9326	5.73038	0.00375188	1.24678	5.02302	5.97511	0.119406	1.08353	4.42034
Tanzania	Puge North	Forest Reserve	Not Reported	Forest Reserve	3	2	1	-169.784	0.00662396	25.8742	143.283	0.63369	-103.389	4.26224	4.64246	95.9599	7.04897	0.00287288	1.54773	10.0083	0.107325	1.38831	0.354772	7.53232	1.87219
Tanzania	Puge South	Forest Reserve	Not Reported	Forest Reserve	11	5	3	0.788543	1.95342	0.0295337	0.388903	0.746438	-9.28362	2.16127	7.16423	1.64398	2.63668	0.819695	0.0174093	0.0693827	0.541355	0.783859	0.99	0.283287	0.933345
Tanzania	Pugu	Forest Reserve	Not Reported	Forest Reserve	13	13	0	NA	NA	NA	NA	NA	NA	NA	NA	NA	NA	NA	NA	NA	NA	NA	NA	NA	NA
Tanzania	Pumula	Forest Reserve	VI	Forest Reserve	4	4	3	-20.2745	25.4432	0.262557	31.0986	14.3565	19.3183	35.338	0.000550926	7.0373	8.98192	5.27834	0.0132781	2.55313	4.12755	6.54956	0.000162703	0.740812	3.25969
Tanzania	Rau	Forest Reserve	Not Reported	Forest Reserve	7	4	0	NA	NA	NA	NA	NA	NA	NA	NA	NA	NA	NA	NA	NA	NA	NA	NA	NA	NA
Tanzania	Rondo	Forest Reserve	Not Reported	Forest Reserve	91	91	10	2.43773	33.4835	5.74307	17.0918	8.21081	-45.3904	16.4585	13.9442	34.7994	13.1054	6.21662	0.432465	1.43937	2.97071	4.21881	0.729409	3.00914	4.03591
Tanzania	Ruaha National Park	National Park	II	National Park	12975	11982	3685	9.60402	17.7942	0.843204	1.8282	5.51881	-6.27323	21.4065	15.6102	8.09588	3.97368	5.35128	0.196252	0.37931	3.20558	4.89082	1.09181	0.826354	1.91402
Tanzania	Ruamagazi	Forest Reserve	Not Reported	Forest Reserve	236	236	15	-82.1844	6.29476	45.4929	35.6267	7.35957	8.46175	21.0599	2.97445	3.16205	6.46169	1.96095	3.24874	3.28043	2.24328	5.58916	0.441627	0.554391	3.11352
Tanzania	Ruande	Forest Reserve	Not Reported	Forest Reserve	123	109	17	-30.5175	1.15956	27.7081	1.32532	2.64362	-21.9809	1.53006	16.9141	3.45524	3.14162	0.506317	2.52686	0.162168	0.92036	0.726558	1.67301	0.41817	1.15171
Tanzania	Ruawa	Forest Reserve	Not Reported	Forest Reserve	19	19	0	NA	NA	NA	NA	NA	NA	NA	NA	NA	NA	NA	NA	NA	NA	NA	NA	NA	NA
Tanzania	Rubondo Island National Park	National Park	II	National Park	101	88	0	NA	NA	NA	NA	NA	NA	NA	NA	NA	NA	NA	NA	NA	NA	NA	NA	NA	NA
Tanzania	Rudewa South	Forest Reserve	Not Reported	Forest Reserve	1	1	0	NA	NA	NA	NA	NA	NA	NA	NA	NA	NA	NA	NA	NA	NA	NA	NA	NA	NA
Tanzania	Ruhoi River	Forest Reserve	Not Reported	Forest Reserve	717	681	675	-10.0801	13.1669	5.96041	10.708	6.57865	-30.9573	12.7481	18.5251	18.7612	6.41914	4.60875	0.396765	1.2131	3.15976	3.45347	1.40252	1.98098	2.52756
Tanzania	Ruiga River	Forest Reserve	Not Reported	Forest Reserve	1100	1091	453	-3.63127	19.5803	8.03746	10.3063	4.86781	-13.4559	15.9363	13.8333	10.2559	5.30292	3.54054	0.849688	1.04826	1.88345	3.51569	1.30577	1.07471	2.14769
Tanzania	Rungo	Forest Reserve	Not Reported	Forest Reserve	184	169	72	-23.8748	1.67	3.64589	11.0996	10.7993	-36.9965	6.28964	25.9671	12.6002	4.71884	1.20012	0.675784	1.74001	3.45308	1.94684	2.02581	1.24755	1.83748
Tanzania	Rungwa Mwamagembe G.R.	Game reserve	Not Reported	Wildlife Management	8597	8328	2987	24.4569	27.9218	0.286269	0.497408	2.68126	8.50768	26.4428	11.4425	3.75371	2.73891	6.44262	0.0939737	0.129021	1.89261	6.30577	0.784714	0.440203	1.69622
Tanzania	Rungwa River G.C.A.	Game reserve	IV	Wildlife Management	2848	2687	1506	36.8564	41.9253	2.08048	1.21849	1.76995	-5.35026	24.1293	17.633	7.72859	4.11795	7.76006	0.139617	0.14513	1.08739	6.07527	1.10071	0.844661	2.34229
Tanzania	Rungwe	Nature Reserve	Not Reported	National Park	118	117	4	65.1487	74.1578	0	1.81171	7.19736	55.7271	67.3986	0.0366201	3.50411	8.13085	8.9443	0	0.2826	2.44565	8.53973	0.00619142	0.42293	2.80974
Tanzania	Runzewe	Forest Reserve	Not Reported	Forest Reserve	246	243	183	-80.6297	17.0935	81.9442	13.6458	2.13315	-13.9622	30.1568	33.2746	7.66568	3.17876	2.83561	4.57762	1.1079	0.74721	4.97593	2.06315	0.78205	1.35689
Tanzania	Rupiage	Forest Reserve	Not Reported	Forest Reserve	11	11	10	33.5589	36.5641	0.716379	0.617174	1.67157	16.4118	22.9124	2.45382	0.899074	3.14777	6.82055	0.107068	0.114714	1.01724	5.60277	0.259212	0.202497	2.10781
Tanzania	Rushwezi	Forest Reserve	Not Reported	Forest Reserve	0	0	0	NA	NA	NA	NA	NA	NA	NA	NA	NA	NA	NA	NA	NA	NA	NA	NA	NA	NA
Tanzania	Ruvu North	Forest Reserve	Not Reported	Forest Reserve	253	190	43	-28.4927	2.99582	19.0685	8.92955	3.49049	-0.900943	9.45161	4.04286	3.31295	2.99673	1.37707	1.60266	0.847398	1.54596	2.65136	0.542359	0.454517	1.60538
Tanzania	Ruvu South	Forest Reserve	Not Reported	Forest Reserve	257	255	24	-39.7328	1.88573	13.4682	22.4094	5.74087	-41.6398	8.49608	24.1967	23.0817	2.85745	0.877227	1.43486	1.6439	1.69623	2.28533	1.7689	1.51451	1.24561
Tanzania	Ruvu	Forest Reserve	IV	Forest Reserve	23	23	2	-16.2313	15.9561	0.188955	14.4309	17.5675	-55.8954	8.94388	0.161417	45.7132	18.9647	4.91919	0.0316644	1.83403	5.24582	3.02391	0.0107295	4.36001	4.6818
Tanzania	Saanane Island National Park	National Park	Not Reported	National Park	NA	NA	NA	NA	NA	NA	NA	NA	NA	NA	NA	NA	NA	NA	NA	NA	NA	NA	NA	NA	NA
Tanzania	Sakaranyumo	Forest Reserve	Not Reported	Forest Reserve	2	2	2	-74.796	12.6846	39.4761	42.3839	5.62054	49.8818	66.809	5.89002	7.09295	3.94426	2.1902	2.7013	3.58618	1.82111	7.72705	0.543971	0.800373	1.55103
Tanzania	Sakila	Forest Reserve	Not Reported	Forest Reserve	NA	NA	NA	NA	NA	NA	NA	NA	NA	NA	NA	NA	NA	NA	NA	NA	NA	NA	NA	NA	NA
Tanzania	Salanga/Bereku	Forest Reserve	Not Reported	Forest Reserve	50	50	5	-4.60416	18.1653	2.21675	8.07041	12.4823	-41.1957	8.40791	2.86621	22.8937	23.8436	5.62051	0.109448	0.768525	4.56654	3.54857	0.17925	1.88179	5.59518
Tanzania	Sali	Forest Reserve	Not Reported	Forest Reserve	6	6	1	-10.1202	29.7233	0	15.5071	24.3363	-7.34633	34.6245	1.46747	30.9238	9.57959	5.69273	0	1.61087	5.1906	5.44955	0.0558005	2.53307	2.8204
Tanzania	Sambasha	Forest Reserve	Not Reported	Forest Reserve	NA	NA	NA	NA	NA	NA	NA	NA	NA	NA	NA	NA	NA	NA	NA	NA	NA	NA	NA	NA	NA
Tanzania	Sao Hill	Forest Reserve	Not Reported	Forest Reserve	375	315	162	-11.1244	30.0609	25.7148	13.0596	2.41087	0.223018	22.4698	11.7342	7.70184	2.8107	2.96152	0.882457	0.722899	0.791186	4.16755	0.776098	0.66147	1.32506
Tanzania	Sasajila	Forest Reserve	Not Reported	Forest Reserve	5	5	4	43.4668	49.743	2.47787	1.61569	2.18262	-42.7436	6.98845	19.9636	24.6119	5.15658	5.28534	0.240969	0.203572	0.780584	1.75343	1.65239	1.50667	1.37714
Tanzania	Sasawara	Forest Reserve	Not Reported	Forest Reserve	367	367	175	20.9512	30.3195	2.10488	2.30704	4.95642	-2.10358	19.165	6.08611	6.92893	8.25358	7.72769	0.172632	0.374854	3.2441	6.94882	0.407657	0.909767	4.56497
Tanzania	Sawago	Forest Reserve	Not Reported	Forest Reserve	3	3	0	NA	NA	NA	NA	NA	NA	NA	NA	NA	NA	NA	NA	NA	NA	NA	NA	NA	NA
Tanzania	Sayaka	Forest Reserve	Not Reported	Forest Reserve	12	4	0	NA	NA	NA	NA	NA	NA	NA	NA	NA	NA	NA	NA	NA	NA	NA	NA	NA	NA
Tanzania	Selous Game Reserve and World Heritage Site	World Heritage Site	Not Applicable	Wildlife Management	38663	36443	12514	3.5186	14.1131	0.798668	2.91815	6.87765	-0.166435	19.0969	7.8704	5.83072	5.56219	4.92901	0.173279	0.582091	3.6606	5.30069	0.601296	0.720874	2.92806
Tanzania	Semdoe/Msige	Forest Reserve	IV	Forest Reserve	3	3	1	-3.6112	18.7931	0	5.44887	16.9554	-13.2675	20.955	0.0872511	12.1312	22.0041	6.18097	0	0.743498	5.86713	5.64375	0.00820063	1.63237	6.36949
Tanzania	Sengoma	Forest Reserve	IV	Forest Reserve	5	5	1	33.9353	46.3882	0.000125	2.97462	9.47809	48.6416	67.7532	0	7.46836	11.6432	7.04156	7.68054e-06	0.433459	3.2623	7.83103	0	0.772877	3.06837
Tanzania	Serengeti National Park	World Heritage Site	Not Applicable	National Park	6634	3452	1807	-12.7765	1.54028	9.90431	1.3315	3.08093	-3.26423	5.69183	4.97347	1.71154	2.27105	0.753157	1.32328	0.218877	1.04573	1.61813	0.594377	0.25388	1.14136
Tanzania	Shagayu	Forest Reserve	IV	Forest Reserve	60	60	2	-87.035	13.9204	0.240702	63.995	36.7197	-73.607	11.049	0	47.8458	36.8102	2.5757	0.0111946	4.41473	5.34219	2.68855	0	4.13618	6.11418
Tanzania	Shambalai	Forest Reserve	Not Reported	Forest Reserve	NA	NA	NA	NA	NA	NA	NA	NA	NA	NA	NA	NA	NA	NA	NA	NA	NA	NA	NA	NA	NA
Tanzania	Shinkurufumi	Forest Reserve	VI	Forest Reserve	0	0	0	NA	NA	NA	NA	NA	NA	NA	NA	NA	NA	NA	NA	NA	NA	NA	NA	NA	NA
Tanzania	Silupati	Forest Reserve	Not Reported	Forest Reserve	0	0	0	NA	NA	NA	NA	NA	NA	NA	NA	NA	NA	NA	NA	NA	NA	NA	NA	NA	NA
[truncated: 747 more rows]
